# Supplementary material for: 6,7-Diphenyl-5-thia-7-aza­spiro­[2.6]nonan-8-one
Source: Acta Crystallogr Sect E Struct Rep Online. 2013 Oct 19;69(Pt 11):o1659. doi: 10.1107/S1600536813027979 (PMC3884320; doi:10.1107/S1600536813027979)
Supplement: Supplementary file 1 [file e-69-o1659-sup1.cif]

##############################################################################
#                                                                            #
# This CIF contains the data in a paper accepted for publication in          #
# Acta Crystallographica Section E. It conforms to the requirements of       #
# Notes for Authors for Acta Crystallographica Section E, and has been       #
# peer reviewed under the auspices of the IUCr Commission on Journals.       #
#                                                                            #
# Full details of the Crystallographic Information File format               #
# are given in the paper "The Crystallographic Information File (CIF):       #
# a New Standard Archive File for Crystallography" by S. R. Hall, F. H.      #
# Allen and I. D. Brown [Acta Cryst. (1991), A47, 655-685].                  #
#                                                                            #
# The current version of the core CIF dictionary is obtainable from          #
# ftp://ftp.iucr.org/pub/cif_core.dic.                                       #
#                                                                            #
# Software is freely available for graphical display of the structure(s)     #
# in this CIF. For information consult the CIF software page                 #
# http://www.iucr.org/resources/cif/software.                                #
#                                                                            #
# This file may be used for bona fide research purposes within the           #
# scientific community so long as proper attribution is given to the journal # 
# article from which it was obtained.                                        #
#                                                                            #
##############################################################################
data_I
_audit_creation_method     SHELXL-97
_journal_date_recd_electronic     2013-09-03
_journal_date_accepted     2013-10-11
_journal_name_full     'Acta Crystallographica, Section E'
_journal_year     2013
_journal_volume     69
_journal_issue     11
_journal_page_first     o1659
_journal_page_last     o1659
_journal_paper_category     QO
_journal_paper_doi     10.1107/S1600536813027979
_journal_coeditor_code     LX2289
_publ_contact_author_name     'Lee SilverBerg'
_publ_contact_author_address
;
Penn State University, Schuylkill Campus
200 University Drive
Schuylkill Haven, PA 17972
USA
;
_publ_contact_author_email     ljs43@psu.edu
_publ_contact_author_fax     '1(570)3856105'
_publ_contact_author_phone     '+1 570 385 6051'
_publ_section_title
;
6,7-Diphenyl-5-thia-7-azaspiro[2.6]nonan-8-one
;
loop_
    _publ_author_name
    _publ_author_address
    'Hemant P. Yennawar'
;
Department of Chemistry
Pennsylvania State University
University Park, PA 16802
USA
;
    'Lee J. Silverberg'
;
Penn State University, Schuylkill Campus
200 University Drive
Schuylkill Haven, PA 17972
USA
;
_database_code_depnum_ccdc_archive     'CCDC 966047'
_chemical_name_systematic
;
6,7-Diphenyl-5-thia-7-azaspiro[2.6]nonan-8-one
;
_chemical_formula_moiety     'C19 H19 N O S'
_chemical_formula_sum     'C19 H19 N O S'
_chemical_formula_iupac     'C19 H19 N O S'
_chemical_formula_weight     309.41
_chemical_melting_point_gt     418
_chemical_melting_point_lt     420
_symmetry_cell_setting     triclinic
_symmetry_space_group_name_H-M     'P -1'
_symmetry_space_group_name_Hall     '-P 1'
loop_
    _space_group_symop_id
    _space_group_symop_operation_xyz
    1 'x, y, z'
    2 '-x, -y, -z'
_cell_length_a     9.9954(18)
_cell_length_b     10.695(2)
_cell_length_c     16.397(3)
_cell_angle_alpha     79.764(3)
_cell_angle_beta     83.659(3)
_cell_angle_gamma     73.048(3)
_cell_volume     1646.8(5)
_cell_formula_units_Z     4
_cell_measurement_reflns_used     5499
_cell_measurement_theta_min     2.412
_cell_measurement_theta_max     27.879
_cell_measurement_temperature     298(2)
_exptl_crystal_description     block
_exptl_crystal_colour     colorless
_exptl_crystal_size_max     0.29
_exptl_crystal_size_mid     0.28
_exptl_crystal_size_min     0.12
_exptl_crystal_density_diffrn     1.248
_exptl_crystal_density_meas     ?
_exptl_crystal_density_method     'not measured'
_exptl_crystal_F_000     656
_exptl_absorpt_coefficient_mu     0.198
_exptl_absorpt_correction_type     multi-scan
_exptl_absorpt_process_details     '(<i>SADABS</i>; Bruker, 2001)'
_exptl_absorpt_correction_T_min     0.558662
_exptl_absorpt_correction_T_max     1
_exptl_special_details
;
^1^H NMR (CDCl~3~): 7.547-7.241 (10 H), 6.161 (s,
1 H), 3.120-3.094 (bd, 1H), 2.730-2.701 (bd, 1H), 2.524 (bs, 2H), 0.888 (bp,
1H), 0.763-0.609 (m, 3H).
;
_diffrn_ambient_temperature     298(2)
_diffrn_radiation_type     'MO K\a'
_diffrn_radiation_wavelength     0.71073
_diffrn_radiation_monochromator     'Parallel,graphite'
_diffrn_measurement_device_type     'Bruker SMART APEX CCD'
_diffrn_measurement_method     '\f and \w scans'
_diffrn_detector_area_resol_mean     8.34
_diffrn_reflns_number     14502
_diffrn_reflns_av_R_equivalents     0.0165
_diffrn_reflns_theta_min     2.01
_diffrn_reflns_theta_max     27.00
_diffrn_reflns_theta_full     27.00
_diffrn_measured_fraction_theta_max     0.984
_diffrn_measured_fraction_theta_full     0.984
_diffrn_reflns_limit_h_min     -11
_diffrn_reflns_limit_h_max     12
_diffrn_reflns_limit_k_min     -13
_diffrn_reflns_limit_k_max     13
_diffrn_reflns_limit_l_min     -20
_diffrn_reflns_limit_l_max     20
_refine_special_details
;
Refinement of <i>F</i>^2^ against ALL reflections. The weighted <i>R</i>-factor
<i>wR</i> and goodness of fit <i>S</i> are based on <i>F</i>^2^, conventional
<i>R</i>-factors <i>R</i> are based on <i>F</i>, with <i>F</i> set to zero for
negative <i>F</i>^2^. The threshold expression of <i>F</i>^2^ >
\s(<i>F</i>^2^) is used only for calculating <i>R</i>-factors(gt) <i>etc</i>.
and is not relevant to the choice of reflections for refinement.
<i>R</i>-factors based on <i>F</i>^2^ are statistically about twice as large
as those based on <i>F</i>, and <i>R</i>- factors based on ALL data will be
even larger.
;
_reflns_number_total     7089
_reflns_number_gt     5751
_reflns_threshold_expression     I>2\s(I)
_refine_ls_structure_factor_coef     Fsqd
_refine_ls_matrix_type     full
_refine_ls_R_factor_all     0.0566
_refine_ls_R_factor_gt     0.0466
_refine_ls_wR_factor_gt     0.1246
_refine_ls_wR_factor_ref     0.1343
_refine_ls_goodness_of_fit_ref     1.019
_refine_ls_restrained_S_all     1.019
_refine_ls_number_reflns     7089
_refine_ls_number_parameters     397
_refine_ls_number_restraints     0
_refine_ls_hydrogen_treatment     constr
_refine_ls_weighting_scheme     calc
_refine_ls_weighting_details
         'calc w=1/[\s^2^(Fo^2^)+(0.0761P)^2^+0.2400P] where P=(Fo^2^+2Fc^2^)/3'
_atom_sites_solution_hydrogens     difmap
_atom_sites_solution_primary     direct
_atom_sites_solution_secondary     difmap
_refine_ls_shift/su_max     0.000
_refine_ls_shift/su_mean     0.000
_refine_diff_density_max     0.224
_refine_diff_density_min     -0.194
_refine_ls_extinction_method     none
_refine_ls_extinction_coef     ?
loop_
    _atom_type_symbol
    _atom_type_description
    _atom_type_scat_dispersion_real
    _atom_type_scat_dispersion_imag
    _atom_type_scat_source
    'C' 'C' 0.0033 0.0016
                         'International Tables Vol C Tables 4.2.6.8 and 6.1.1.4'
    'H' 'H' 0.0000 0.0000
                         'International Tables Vol C Tables 4.2.6.8 and 6.1.1.4'
    'N' 'N' 0.0061 0.0033
                         'International Tables Vol C Tables 4.2.6.8 and 6.1.1.4'
    'O' 'O' 0.0106 0.0060
                         'International Tables Vol C Tables 4.2.6.8 and 6.1.1.4'
    'S' 'S' 0.1246 0.1234
                         'International Tables Vol C Tables 4.2.6.8 and 6.1.1.4'
_computing_data_collection     '<i>APEX2</i> (Bruker, 2001)'
_computing_cell_refinement     '<i>SAINT</i> (Bruker, 2001)'
_computing_data_reduction     '<i>SAINT</i> (Bruker, 2001)'
_computing_structure_solution     '<i>SHELXS97</i> (Sheldrick, 2008)'
_computing_structure_refinement     '<i>SHELXL97</i> (Sheldrick, 2008)'
_computing_molecular_graphics     'ORTEP-3 for Windows (Farrugia, 2012)'
_computing_publication_material     '<i>SHELXL97</i> (Sheldrick, 2008)'
loop_
    _atom_site_type_symbol
    _atom_site_label
    _atom_site_fract_x
    _atom_site_fract_y
    _atom_site_fract_z
    _atom_site_U_iso_or_equiv
    _atom_site_adp_type
    _atom_site_calc_flag
    _atom_site_refinement_flags
    _atom_site_occupancy
    _atom_site_symmetry_multiplicity
    _atom_site_disorder_assembly
    _atom_site_disorder_group
    C C1 0.85001(16) 0.37226(15) 0.11160(9) 0.0395(3) Uani d . 1 2 . .
    C C2 0.91058(17) 0.31239(15) 0.19446(9) 0.0412(3) Uani d . 1 2 . .
    H H2A 0.8945 0.3818 0.2283 0.049 Uiso calc R 1 2 . .
    H H2B 1.0111 0.2762 0.1858 0.049 Uiso calc R 1 2 . .
    C C3 0.84951(18) 0.20409(16) 0.24162(10) 0.0460(4) Uani d . 1 2 . .
    C C4 0.9200(2) 0.06671(16) 0.22199(11) 0.0532(4) Uani d . 1 2 . .
    H H4A 0.8826 0.0042 0.2613 0.064 Uiso calc R 1 2 . .
    H H4B 1.0193 0.0459 0.2297 0.064 Uiso calc R 1 2 . .
    C C5 0.97945(16) 0.16374(15) 0.05328(9) 0.0416(3) Uani d . 1 2 . .
    H H5 0.9842 0.1423 -0.0028 0.050 Uiso calc R 1 2 . .
    C C6 1.13156(17) 0.14856(16) 0.06834(10) 0.0445(4) Uani d . 1 2 . .
    C C7 1.18570(19) 0.25627(19) 0.05273(11) 0.0529(4) Uani d . 1 2 . .
    H H7 1.1274 0.3401 0.0354 0.063 Uiso calc R 1 2 . .
    C C8 1.3261(2) 0.2407(2) 0.06263(14) 0.0688(5) Uani d . 1 2 . .
    H H8 1.3608 0.3141 0.0530 0.083 Uiso calc R 1 2 . .
    C C9 1.4136(2) 0.1172(3) 0.08663(16) 0.0824(7) Uani d . 1 2 . .
    H H9 1.5077 0.1065 0.0934 0.099 Uiso calc R 1 2 . .
    C C10 1.3612(2) 0.0091(3) 0.10063(17) 0.0831(7) Uani d . 1 2 . .
    H H10 1.4208 -0.0748 0.1162 0.100 Uiso calc R 1 2 . .
    C C11 1.2211(2) 0.0236(2) 0.09179(13) 0.0629(5) Uani d . 1 2 . .
    H H11 1.1870 -0.0502 0.1015 0.075 Uiso calc R 1 2 . .
    C C12 0.81582(16) 0.35078(15) -0.02817(9) 0.0420(3) Uani d . 1 2 . .
    C C13 0.67364(19) 0.3669(2) -0.02791(12) 0.0556(4) Uani d . 1 2 . .
    H H13 0.6234 0.3463 0.0213 0.067 Uiso calc R 1 2 . .
    C C14 0.6062(2) 0.4137(2) -0.10098(14) 0.0681(6) Uani d . 1 2 . .
    H H14 0.5103 0.4252 -0.1008 0.082 Uiso calc R 1 2 . .
    C C15 0.6806(2) 0.4433(2) -0.17398(13) 0.0685(6) Uani d . 1 2 . .
    H H15 0.6350 0.4760 -0.2230 0.082 Uiso calc R 1 2 . .
    C C16 0.8219(2) 0.4245(3) -0.17412(12) 0.0746(6) Uani d . 1 2 . .
    H H16 0.8725 0.4425 -0.2237 0.090 Uiso calc R 1 2 . .
    C C17 0.89034(19) 0.3790(2) -0.10144(11) 0.0604(5) Uani d . 1 2 . .
    H H17 0.9863 0.3675 -0.1020 0.073 Uiso calc R 1 2 . .
    C C18 0.7963(2) 0.2142(2) 0.33049(12) 0.0688(6) Uani d . 1 2 . .
    H H18A 0.8083 0.1328 0.3695 0.083 Uiso calc R 1 2 . .
    H H18B 0.8035 0.2894 0.3535 0.083 Uiso calc R 1 2 . .
    C C19 0.6963(2) 0.2399(2) 0.26482(14) 0.0671(6) Uani d . 1 2 . .
    H H19A 0.6423 0.3306 0.2481 0.081 Uiso calc R 1 2 . .
    H H19B 0.6472 0.1742 0.2641 0.081 Uiso calc R 1 2 . .
    C C20 0.63401(16) 0.86157(15) 0.38230(10) 0.0409(3) Uani d . 1 2 . .
    C C21 0.57843(17) 0.87198(15) 0.29878(9) 0.0425(3) Uani d . 1 2 . .
    H H21A 0.5910 0.9514 0.2637 0.051 Uiso calc R 1 2 . .
    H H21B 0.4787 0.8804 0.3061 0.051 Uiso calc R 1 2 . .
    C C22 0.65069(17) 0.75300(16) 0.25537(10) 0.0431(4) Uani d . 1 2 . .
    C C23 0.58698(19) 0.63898(17) 0.27661(11) 0.0497(4) Uani d . 1 2 . .
    H H23A 0.6275 0.5769 0.2381 0.060 Uiso calc R 1 2 . .
    H H23B 0.4873 0.6721 0.2689 0.060 Uiso calc R 1 2 . .
    C C24 0.51975(16) 0.68075(15) 0.44372(10) 0.0411(3) Uani d . 1 2 . .
    H H24 0.5180 0.6330 0.5005 0.049 Uiso calc R 1 2 . .
    C C25 0.36604(16) 0.74436(16) 0.42803(9) 0.0421(3) Uani d . 1 2 . .
    C C26 0.30000(18) 0.87250(18) 0.44207(11) 0.0531(4) Uani d . 1 2 . .
    H H26 0.3517 0.9230 0.4576 0.064 Uiso calc R 1 2 . .
    C C27 0.1571(2) 0.9260(2) 0.43309(13) 0.0671(5) Uani d . 1 2 . .
    H H27 0.1140 1.0126 0.4419 0.081 Uiso calc R 1 2 . .
    C C28 0.0790(2) 0.8517(3) 0.41122(14) 0.0724(6) Uani d . 1 2 . .
    H H28 -0.0167 0.8875 0.4054 0.087 Uiso calc R 1 2 . .
    C C29 0.1442(2) 0.7237(3) 0.39810(14) 0.0725(6) Uani d . 1 2 . .
    H H29 0.0917 0.6728 0.3838 0.087 Uiso calc R 1 2 . .
    C C30 0.28607(19) 0.6703(2) 0.40589(12) 0.0568(5) Uani d . 1 2 . .
    H H30 0.3287 0.5840 0.3963 0.068 Uiso calc R 1 2 . .
    C C31 0.67344(18) 0.75204(17) 0.52198(10) 0.0470(4) Uani d . 1 2 . .
    C C32 0.8144(2) 0.6878(2) 0.52163(15) 0.0738(6) Uani d . 1 2 . .
    H H32 0.8629 0.6598 0.4734 0.089 Uiso calc R 1 2 . .
    C C33 0.8830(3) 0.6655(3) 0.5937(2) 0.1034(10) Uani d . 1 2 . .
    H H33 0.9781 0.6213 0.5944 0.124 Uiso calc R 1 2 . .
    C C34 0.8105(4) 0.7087(3) 0.66459(19) 0.1085(11) Uani d . 1 2 . .
    H H34 0.8575 0.6955 0.7126 0.130 Uiso calc R 1 2 . .
    C C35 0.6711(3) 0.7703(3) 0.66487(15) 0.0974(9) Uani d . 1 2 . .
    H H35 0.6225 0.7971 0.7134 0.117 Uiso calc R 1 2 . .
    C C36 0.6012(2) 0.7933(2) 0.59327(12) 0.0684(5) Uani d . 1 2 . .
    H H36 0.5058 0.8364 0.5932 0.082 Uiso calc R 1 2 . .
    C C37 0.80546(19) 0.72194(19) 0.23689(12) 0.0572(5) Uani d . 1 2 . .
    H H37A 0.8538 0.7791 0.2534 0.069 Uiso calc R 1 2 . .
    H H37B 0.8585 0.6295 0.2411 0.069 Uiso calc R 1 2 . .
    C C38 0.7103(2) 0.7778(2) 0.16753(11) 0.0596(5) Uani d . 1 2 . .
    H H38A 0.7053 0.7191 0.1298 0.072 Uiso calc R 1 2 . .
    H H38B 0.7006 0.8688 0.1421 0.072 Uiso calc R 1 2 . .
    N N1 0.88793(13) 0.30028(12) 0.04720(8) 0.0398(3) Uani d . 1 2 . .
    N N2 0.60091(13) 0.77434(13) 0.44779(8) 0.0406(3) Uani d . 1 2 . .
    O O1 0.76816(14) 0.48252(11) 0.10230(8) 0.0553(3) Uani d . 1 2 . .
    O O2 0.70900(14) 0.92934(12) 0.39130(8) 0.0564(3) Uani d . 1 2 . .
    S S1 0.89821(5) 0.04462(4) 0.11782(3) 0.05310(14) Uani d . 1 2 . .
    S S2 0.61188(5) 0.55158(4) 0.38153(3) 0.05175(14) Uani d . 1 2 . .
loop_
    _atom_site_aniso_label
    _atom_site_aniso_U_11
    _atom_site_aniso_U_22
    _atom_site_aniso_U_33
    _atom_site_aniso_U_12
    _atom_site_aniso_U_13
    _atom_site_aniso_U_23
    C1 0.0417(8) 0.0372(8) 0.0412(8) -0.0133(6) -0.0005(6) -0.0074(6)
    C2 0.0484(9) 0.0394(8) 0.0380(8) -0.0135(7) -0.0009(7) -0.0104(6)
    C3 0.0539(10) 0.0412(8) 0.0419(8) -0.0143(7) 0.0049(7) -0.0067(7)
    C4 0.0671(12) 0.0396(8) 0.0484(9) -0.0129(8) 0.0057(8) -0.0035(7)
    C5 0.0443(9) 0.0386(8) 0.0405(8) -0.0067(7) -0.0010(7) -0.0116(6)
    C6 0.0427(9) 0.0484(9) 0.0381(8) -0.0056(7) 0.0009(7) -0.0093(7)
    C7 0.0458(9) 0.0575(10) 0.0513(10) -0.0121(8) 0.0016(8) -0.0042(8)
    C8 0.0521(11) 0.0857(15) 0.0699(13) -0.0261(11) 0.0023(10) -0.0077(11)
    C9 0.0423(11) 0.109(2) 0.0902(17) -0.0129(12) -0.0071(11) -0.0121(14)
    C10 0.0531(12) 0.0779(15) 0.1000(18) 0.0089(11) -0.0135(12) -0.0060(13)
    C11 0.0537(11) 0.0524(10) 0.0732(13) -0.0014(9) -0.0056(9) -0.0066(9)
    C12 0.0397(8) 0.0455(8) 0.0402(8) -0.0090(7) -0.0046(6) -0.0087(7)
    C13 0.0430(9) 0.0745(12) 0.0529(10) -0.0214(9) -0.0018(8) -0.0109(9)
    C14 0.0445(10) 0.0924(15) 0.0718(13) -0.0186(10) -0.0175(9) -0.0166(11)
    C15 0.0672(13) 0.0852(15) 0.0533(11) -0.0169(11) -0.0242(10) -0.0062(10)
    C16 0.0642(13) 0.1120(18) 0.0427(10) -0.0242(13) -0.0038(9) 0.0008(11)
    C17 0.0408(9) 0.0904(14) 0.0452(10) -0.0141(9) -0.0019(7) -0.0049(9)
    C18 0.0964(16) 0.0564(11) 0.0489(10) -0.0207(11) 0.0187(11) -0.0109(9)
    C19 0.0631(12) 0.0542(11) 0.0835(15) -0.0214(9) 0.0233(11) -0.0176(10)
    C20 0.0396(8) 0.0381(8) 0.0452(8) -0.0127(6) 0.0048(7) -0.0085(6)
    C21 0.0460(9) 0.0389(8) 0.0412(8) -0.0128(7) 0.0034(7) -0.0045(6)
    C22 0.0428(9) 0.0442(8) 0.0436(8) -0.0143(7) 0.0055(7) -0.0112(7)
    C23 0.0496(10) 0.0506(9) 0.0547(10) -0.0197(8) 0.0072(8) -0.0198(8)
    C24 0.0401(8) 0.0423(8) 0.0424(8) -0.0181(7) 0.0015(6) -0.0020(6)
    C25 0.0373(8) 0.0523(9) 0.0372(8) -0.0174(7) 0.0038(6) -0.0039(7)
    C26 0.0460(10) 0.0578(10) 0.0552(10) -0.0166(8) 0.0067(8) -0.0102(8)
    C27 0.0503(11) 0.0664(12) 0.0701(13) -0.0030(10) 0.0111(10) -0.0039(10)
    C28 0.0372(10) 0.1025(18) 0.0692(13) -0.0149(11) -0.0012(9) -0.0005(12)
    C29 0.0471(11) 0.1038(18) 0.0773(14) -0.0349(12) -0.0018(10) -0.0197(13)
    C30 0.0472(10) 0.0675(12) 0.0627(11) -0.0259(9) 0.0024(8) -0.0150(9)
    C31 0.0441(9) 0.0521(9) 0.0480(9) -0.0211(7) -0.0066(7) -0.0008(7)
    C32 0.0497(11) 0.0854(15) 0.0829(15) -0.0173(11) -0.0134(11) -0.0006(12)
    C33 0.0674(16) 0.119(2) 0.122(3) -0.0301(16) -0.0475(17) 0.016(2)
    C34 0.126(3) 0.135(3) 0.0827(19) -0.067(2) -0.0608(19) 0.0192(18)
    C35 0.119(2) 0.132(2) 0.0551(13) -0.052(2) -0.0197(14) -0.0131(14)
    C36 0.0685(13) 0.0908(15) 0.0495(11) -0.0253(12) -0.0055(9) -0.0134(10)
    C37 0.0448(10) 0.0526(10) 0.0742(13) -0.0167(8) 0.0136(9) -0.0151(9)
    C38 0.0691(12) 0.0647(11) 0.0480(10) -0.0261(10) 0.0150(9) -0.0152(8)
    N1 0.0399(7) 0.0400(7) 0.0371(6) -0.0048(5) -0.0042(5) -0.0092(5)
    N2 0.0396(7) 0.0452(7) 0.0403(7) -0.0194(6) -0.0011(5) -0.0029(5)
    O1 0.0651(8) 0.0390(6) 0.0549(7) 0.0005(6) -0.0076(6) -0.0120(5)
    O2 0.0652(8) 0.0551(7) 0.0601(7) -0.0360(6) -0.0013(6) -0.0068(6)
    S1 0.0614(3) 0.0428(2) 0.0607(3) -0.0205(2) 0.0047(2) -0.01759(19)
    S2 0.0507(3) 0.0371(2) 0.0660(3) -0.01365(18) 0.0064(2) -0.00759(19)
_geom_special_details
;
All e.s.d.'s (except the e.s.d. in the dihedral angle between two l.s. planes)
are estimated using the full covariance matrix. The cell e.s.d.'s are taken
into account individually in the estimation of e.s.d.'s in distances, angles
and torsion angles, correlations between e.s.d.'s in cell parameters are only
used when they are defined by crystal symmetry. An approximate (isotropic)
treatment of cell e.s.d.'s is used for estimating e.s.d.'s involving l.s.
planes.
;
loop_
    _geom_bond_atom_site_label_1
    _geom_bond_atom_site_label_2
    _geom_bond_site_symmetry_2
    _geom_bond_distance
    _geom_bond_publ_flag
    C1 C2 . 1.506(2) ?
    C1 N1 . 1.3718(18) ?
    C1 O1 . 1.2183(19) ?
    C2 H2A . 0.9700 ?
    C2 H2B . 0.9700 ?
    C2 C3 . 1.517(2) ?
    C3 C4 . 1.508(2) ?
    C3 C18 . 1.506(2) ?
    C3 C19 . 1.489(3) ?
    C4 H4A . 0.9700 ?
    C4 H4B . 0.9700 ?
    C4 S1 . 1.8100(18) ?
    C5 H5 . 0.9800 ?
    C5 C6 . 1.524(2) ?
    C5 N1 . 1.4726(19) ?
    C5 S1 . 1.8267(17) ?
    C6 C7 . 1.383(2) ?
    C6 C11 . 1.390(2) ?
    C7 H7 . 0.9300 ?
    C7 C8 . 1.388(3) ?
    C8 H8 . 0.9300 ?
    C8 C9 . 1.372(3) ?
    C9 H9 . 0.9300 ?
    C9 C10 . 1.377(4) ?
    C10 H10 . 0.9300 ?
    C10 C11 . 1.384(3) ?
    C11 H11 . 0.9300 ?
    C12 C13 . 1.380(2) ?
    C12 C17 . 1.376(2) ?
    C12 N1 . 1.4391(19) ?
    C13 H13 . 0.9300 ?
    C13 C14 . 1.381(3) ?
    C14 H14 . 0.9300 ?
    C14 C15 . 1.375(3) ?
    C15 H15 . 0.9300 ?
    C15 C16 . 1.367(3) ?
    C16 H16 . 0.9300 ?
    C16 C17 . 1.380(3) ?
    C17 H17 . 0.9300 ?
    C18 H18A . 0.9700 ?
    C18 H18B . 0.9700 ?
    C18 C19 . 1.485(3) ?
    C19 H19A . 0.9700 ?
    C19 H19B . 0.9700 ?
    C20 C21 . 1.508(2) ?
    C20 N2 . 1.3706(19) ?
    C20 O2 . 1.2199(18) ?
    C21 H21A . 0.9700 ?
    C21 H21B . 0.9700 ?
    C21 C22 . 1.523(2) ?
    C22 C23 . 1.506(2) ?
    C22 C37 . 1.493(2) ?
    C22 C38 . 1.505(2) ?
    C23 H23A . 0.9700 ?
    C23 H23B . 0.9700 ?
    C23 S2 . 1.8118(19) ?
    C24 H24 . 0.9800 ?
    C24 C25 . 1.518(2) ?
    C24 N2 . 1.4744(19) ?
    C24 S2 . 1.8297(16) ?
    C25 C26 . 1.385(2) ?
    C25 C30 . 1.391(2) ?
    C26 H26 . 0.9300 ?
    C26 C27 . 1.389(3) ?
    C27 H27 . 0.9300 ?
    C27 C28 . 1.376(3) ?
    C28 H28 . 0.9300 ?
    C28 C29 . 1.378(3) ?
    C29 H29 . 0.9300 ?
    C29 C30 . 1.377(3) ?
    C30 H30 . 0.9300 ?
    C31 C32 . 1.376(3) ?
    C31 C36 . 1.376(3) ?
    C31 N2 . 1.433(2) ?
    C32 H32 . 0.9300 ?
    C32 C33 . 1.380(3) ?
    C33 H33 . 0.9300 ?
    C33 C34 . 1.379(4) ?
    C34 H34 . 0.9300 ?
    C34 C35 . 1.356(4) ?
    C35 H35 . 0.9300 ?
    C35 C36 . 1.380(3) ?
    C36 H36 . 0.9300 ?
    C37 H37A . 0.9700 ?
    C37 H37B . 0.9700 ?
    C37 C38 . 1.491(3) ?
    C38 H38A . 0.9700 ?
    C38 H38B . 0.9700 ?
loop_
    _geom_angle_atom_site_label_1
    _geom_angle_atom_site_label_2
    _geom_angle_atom_site_label_3
    _geom_angle_site_symmetry_1
    _geom_angle_site_symmetry_3
    _geom_angle
    _geom_angle_publ_flag
    N1 C1 C2 . . 118.89(13) ?
    O1 C1 C2 . . 120.36(13) ?
    O1 C1 N1 . . 120.74(14) ?
    C1 C2 H2A . . 108.8 ?
    C1 C2 H2B . . 108.8 ?
    C1 C2 C3 . . 113.86(13) ?
    H2A C2 H2B . . 107.7 ?
    C3 C2 H2A . . 108.8 ?
    C3 C2 H2B . . 108.8 ?
    C4 C3 C2 . . 115.73(14) ?
    C18 C3 C2 . . 117.56(14) ?
    C18 C3 C4 . . 116.33(15) ?
    C19 C3 C2 . . 117.76(15) ?
    C19 C3 C4 . . 118.35(15) ?
    C19 C3 C18 . . 59.44(13) ?
    C3 C4 H4A . . 108.7 ?
    C3 C4 H4B . . 108.7 ?
    C3 C4 S1 . . 114.30(13) ?
    H4A C4 H4B . . 107.6 ?
    S1 C4 H4A . . 108.7 ?
    S1 C4 H4B . . 108.7 ?
    C6 C5 H5 . . 103.9 ?
    C6 C5 S1 . . 116.07(11) ?
    N1 C5 H5 . . 103.9 ?
    N1 C5 C6 . . 114.66(13) ?
    N1 C5 S1 . . 112.51(11) ?
    S1 C5 H5 . . 103.9 ?
    C7 C6 C5 . . 121.04(15) ?
    C7 C6 C11 . . 118.82(17) ?
    C11 C6 C5 . . 119.94(16) ?
    C6 C7 H7 . . 119.6 ?
    C6 C7 C8 . . 120.74(18) ?
    C8 C7 H7 . . 119.6 ?
    C7 C8 H8 . . 119.9 ?
    C9 C8 C7 . . 120.1(2) ?
    C9 C8 H8 . . 119.9 ?
    C8 C9 H9 . . 120.2 ?
    C8 C9 C10 . . 119.5(2) ?
    C10 C9 H9 . . 120.2 ?
    C9 C10 H10 . . 119.6 ?
    C9 C10 C11 . . 120.9(2) ?
    C11 C10 H10 . . 119.6 ?
    C6 C11 H11 . . 120.0 ?
    C10 C11 C6 . . 119.9(2) ?
    C10 C11 H11 . . 120.0 ?
    C13 C12 N1 . . 120.51(15) ?
    C17 C12 C13 . . 119.90(16) ?
    C17 C12 N1 . . 119.56(15) ?
    C12 C13 H13 . . 120.1 ?
    C12 C13 C14 . . 119.84(17) ?
    C14 C13 H13 . . 120.1 ?
    C13 C14 H14 . . 119.9 ?
    C15 C14 C13 . . 120.17(18) ?
    C15 C14 H14 . . 119.9 ?
    C14 C15 H15 . . 120.2 ?
    C16 C15 C14 . . 119.70(18) ?
    C16 C15 H15 . . 120.2 ?
    C15 C16 H16 . . 119.6 ?
    C15 C16 C17 . . 120.72(19) ?
    C17 C16 H16 . . 119.6 ?
    C12 C17 C16 . . 119.66(18) ?
    C12 C17 H17 . . 120.2 ?
    C16 C17 H17 . . 120.2 ?
    C3 C18 H18A . . 117.8 ?
    C3 C18 H18B . . 117.8 ?
    H18A C18 H18B . . 114.9 ?
    C19 C18 C3 . . 59.69(13) ?
    C19 C18 H18A . . 117.8 ?
    C19 C18 H18B . . 117.8 ?
    C3 C19 H19A . . 117.7 ?
    C3 C19 H19B . . 117.7 ?
    C18 C19 C3 . . 60.87(13) ?
    C18 C19 H19A . . 117.7 ?
    C18 C19 H19B . . 117.7 ?
    H19A C19 H19B . . 114.8 ?
    N2 C20 C21 . . 119.50(13) ?
    O2 C20 C21 . . 120.25(14) ?
    O2 C20 N2 . . 120.24(15) ?
    C20 C21 H21A . . 109.0 ?
    C20 C21 H21B . . 109.0 ?
    C20 C21 C22 . . 112.84(13) ?
    H21A C21 H21B . . 107.8 ?
    C22 C21 H21A . . 109.0 ?
    C22 C21 H21B . . 109.0 ?
    C23 C22 C21 . . 115.21(13) ?
    C37 C22 C21 . . 118.26(14) ?
    C37 C22 C23 . . 117.80(14) ?
    C37 C22 C38 . . 59.63(12) ?
    C38 C22 C21 . . 118.20(14) ?
    C38 C22 C23 . . 116.52(14) ?
    C22 C23 H23A . . 108.7 ?
    C22 C23 H23B . . 108.7 ?
    C22 C23 S2 . . 114.33(12) ?
    H23A C23 H23B . . 107.6 ?
    S2 C23 H23A . . 108.7 ?
    S2 C23 H23B . . 108.7 ?
    C25 C24 H24 . . 103.9 ?
    C25 C24 S2 . . 115.68(11) ?
    N2 C24 H24 . . 103.9 ?
    N2 C24 C25 . . 114.89(13) ?
    N2 C24 S2 . . 112.78(10) ?
    S2 C24 H24 . . 103.9 ?
    C26 C25 C24 . . 121.14(14) ?
    C26 C25 C30 . . 118.65(16) ?
    C30 C25 C24 . . 119.99(15) ?
    C25 C26 H26 . . 119.8 ?
    C25 C26 C27 . . 120.44(18) ?
    C27 C26 H26 . . 119.8 ?
    C26 C27 H27 . . 119.8 ?
    C28 C27 C26 . . 120.4(2) ?
    C28 C27 H27 . . 119.8 ?
    C27 C28 H28 . . 120.4 ?
    C27 C28 C29 . . 119.28(19) ?
    C29 C28 H28 . . 120.4 ?
    C28 C29 H29 . . 119.6 ?
    C30 C29 C28 . . 120.8(2) ?
    C30 C29 H29 . . 119.6 ?
    C25 C30 H30 . . 119.8 ?
    C29 C30 C25 . . 120.46(19) ?
    C29 C30 H30 . . 119.8 ?
    C32 C31 N2 . . 119.67(17) ?
    C36 C31 C32 . . 120.55(19) ?
    C36 C31 N2 . . 119.77(16) ?
    C31 C32 H32 . . 120.4 ?
    C31 C32 C33 . . 119.2(3) ?
    C33 C32 H32 . . 120.4 ?
    C32 C33 H33 . . 120.0 ?
    C34 C33 C32 . . 119.9(3) ?
    C34 C33 H33 . . 120.0 ?
    C33 C34 H34 . . 119.7 ?
    C35 C34 C33 . . 120.5(2) ?
    C35 C34 H34 . . 119.7 ?
    C34 C35 H35 . . 120.0 ?
    C34 C35 C36 . . 120.1(3) ?
    C36 C35 H35 . . 120.0 ?
    C31 C36 C35 . . 119.6(2) ?
    C31 C36 H36 . . 120.2 ?
    C35 C36 H36 . . 120.2 ?
    C22 C37 H37A . . 117.7 ?
    C22 C37 H37B . . 117.7 ?
    H37A C37 H37B . . 114.8 ?
    C38 C37 C22 . . 60.61(12) ?
    C38 C37 H37A . . 117.7 ?
    C38 C37 H37B . . 117.7 ?
    C22 C38 H38A . . 117.8 ?
    C22 C38 H38B . . 117.8 ?
    C37 C38 C22 . . 59.76(12) ?
    C37 C38 H38A . . 117.8 ?
    C37 C38 H38B . . 117.8 ?
    H38A C38 H38B . . 114.9 ?
    C1 N1 C5 . . 124.94(13) ?
    C1 N1 C12 . . 118.35(13) ?
    C12 N1 C5 . . 115.82(11) ?
    C20 N2 C24 . . 125.52(13) ?
    C20 N2 C31 . . 117.58(13) ?
    C31 N2 C24 . . 115.62(12) ?
    C4 S1 C5 . . 102.63(8) ?
    C23 S2 C24 . . 102.03(8) ?
loop_
    _geom_torsion_atom_site_label_1
    _geom_torsion_atom_site_label_2
    _geom_torsion_atom_site_label_3
    _geom_torsion_atom_site_label_4
    _geom_torsion_site_symmetry_1
    _geom_torsion_site_symmetry_2
    _geom_torsion_site_symmetry_3
    _geom_torsion_site_symmetry_4
    _geom_torsion
    _geom_torsion_publ_flag
    C1 C2 C3 C4 . . . . 87.12(18) ?
    C1 C2 C3 C18 . . . . -129.09(17) ?
    C1 C2 C3 C19 . . . . -61.01(19) ?
    C2 C1 N1 C5 . . . . 3.3(2) ?
    C2 C1 N1 C12 . . . . 171.94(13) ?
    C2 C3 C4 S1 . . . . -67.20(18) ?
    C2 C3 C18 C19 . . . . 107.58(18) ?
    C2 C3 C19 C18 . . . . -107.24(17) ?
    C3 C4 S1 C5 . . . . 60.62(15) ?
    C4 C3 C18 C19 . . . . -108.84(18) ?
    C4 C3 C19 C18 . . . . 105.47(18) ?
    C5 C6 C7 C8 . . . . -176.77(16) ?
    C5 C6 C11 C10 . . . . 176.14(19) ?
    C6 C5 N1 C1 . . . . -67.81(19) ?
    C6 C5 N1 C12 . . . . 123.27(14) ?
    C6 C5 S1 C4 . . . . 56.71(12) ?
    C6 C7 C8 C9 . . . . 1.3(3) ?
    C7 C6 C11 C10 . . . . 1.2(3) ?
    C7 C8 C9 C10 . . . . 0.1(4) ?
    C8 C9 C10 C11 . . . . -0.8(4) ?
    C9 C10 C11 C6 . . . . 0.1(4) ?
    C11 C6 C7 C8 . . . . -1.9(3) ?
    C12 C13 C14 C15 . . . . 0.5(3) ?
    C13 C12 C17 C16 . . . . 0.6(3) ?
    C13 C12 N1 C1 . . . . -62.6(2) ?
    C13 C12 N1 C5 . . . . 107.12(17) ?
    C13 C14 C15 C16 . . . . 0.9(4) ?
    C14 C15 C16 C17 . . . . -1.5(4) ?
    C15 C16 C17 C12 . . . . 0.8(4) ?
    C17 C12 C13 C14 . . . . -1.2(3) ?
    C17 C12 N1 C1 . . . . 119.57(18) ?
    C17 C12 N1 C5 . . . . -70.7(2) ?
    C18 C3 C4 S1 . . . . 148.55(15) ?
    C19 C3 C4 S1 . . . . 80.74(19) ?
    C20 C21 C22 C23 . . . . 87.61(17) ?
    C20 C21 C22 C37 . . . . -59.3(2) ?
    C20 C21 C22 C38 . . . . -128.05(16) ?
    C21 C20 N2 C24 . . . . 3.7(2) ?
    C21 C20 N2 C31 . . . . 170.18(14) ?
    C21 C22 C23 S2 . . . . -69.90(17) ?
    C21 C22 C37 C38 . . . . -107.87(17) ?
    C21 C22 C38 C37 . . . . 107.97(17) ?
    C22 C23 S2 C24 . . . . 62.03(13) ?
    C23 C22 C37 C38 . . . . 106.03(17) ?
    C23 C22 C38 C37 . . . . -108.16(17) ?
    C24 C25 C26 C27 . . . . -175.41(16) ?
    C24 C25 C30 C29 . . . . 174.70(17) ?
    C25 C24 N2 C20 . . . . -68.64(19) ?
    C25 C24 N2 C31 . . . . 124.65(15) ?
    C25 C24 S2 C23 . . . . 57.87(12) ?
    C25 C26 C27 C28 . . . . 0.9(3) ?
    C26 C25 C30 C29 . . . . 0.0(3) ?
    C26 C27 C28 C29 . . . . -0.2(3) ?
    C27 C28 C29 C30 . . . . -0.6(3) ?
    C28 C29 C30 C25 . . . . 0.7(3) ?
    C30 C25 C26 C27 . . . . -0.8(3) ?
    C31 C32 C33 C34 . . . . -0.7(4) ?
    C32 C31 C36 C35 . . . . 0.2(3) ?
    C32 C31 N2 C20 . . . . -68.0(2) ?
    C32 C31 N2 C24 . . . . 99.79(19) ?
    C32 C33 C34 C35 . . . . 1.7(5) ?
    C33 C34 C35 C36 . . . . -1.7(5) ?
    C34 C35 C36 C31 . . . . 0.7(4) ?
    C36 C31 C32 C33 . . . . -0.2(3) ?
    C36 C31 N2 C20 . . . . 112.91(19) ?
    C36 C31 N2 C24 . . . . -79.3(2) ?
    C37 C22 C23 S2 . . . . 77.21(18) ?
    C38 C22 C23 S2 . . . . 145.15(14) ?
    N1 C1 C2 C3 . . . . -73.44(18) ?
    N1 C5 C6 C7 . . . . -18.2(2) ?
    N1 C5 C6 C11 . . . . 167.02(15) ?
    N1 C5 S1 C4 . . . . -78.17(12) ?
    N1 C12 C13 C14 . . . . -179.08(17) ?
    N1 C12 C17 C16 . . . . 178.48(19) ?
    N2 C20 C21 C22 . . . . -72.77(18) ?
    N2 C24 C25 C26 . . . . -18.8(2) ?
    N2 C24 C25 C30 . . . . 166.66(15) ?
    N2 C24 S2 C23 . . . . -77.24(12) ?
    N2 C31 C32 C33 . . . . -179.3(2) ?
    N2 C31 C36 C35 . . . . 179.3(2) ?
    O1 C1 C2 C3 . . . . 106.17(17) ?
    O1 C1 N1 C5 . . . . -176.34(15) ?
    O1 C1 N1 C12 . . . . -7.7(2) ?
    O2 C20 C21 C22 . . . . 106.51(17) ?
    O2 C20 N2 C24 . . . . -175.58(15) ?
    O2 C20 N2 C31 . . . . -9.1(2) ?
    S1 C5 C6 C7 . . . . -152.08(13) ?
    S1 C5 C6 C11 . . . . 33.10(19) ?
    S1 C5 N1 C1 . . . . 67.73(17) ?
    S1 C5 N1 C12 . . . . -101.19(13) ?
    S2 C24 C25 C26 . . . . -152.98(13) ?
    S2 C24 C25 C30 . . . . 32.50(19) ?
    S2 C24 N2 C20 . . . . 66.84(18) ?
    S2 C24 N2 C31 . . . . -99.88(14) ?
loop_
    _geom_hbond_atom_site_label_D
    _geom_hbond_atom_site_label_H
    _geom_hbond_atom_site_label_A
    _geom_hbond_site_symmetry_A
    _geom_hbond_distance_DH
    _geom_hbond_distance_HA
    _geom_hbond_distance_DA
    _geom_hbond_angle_DHA
    C18 H18A O2 1_545 0.97 2.60 3.364(2) 136.0
    C38 H38A O1 . 0.97 2.53 3.384(2) 146.3
_iucr_refine_instructions_details
;
TITL ljs3s in P-1
CELL 0.71073   9.9954  10.6954  16.3967  79.764  83.659  73.048
ZERR    4.00   0.0018   0.0020   0.0030   0.003   0.003   0.003
LATT 1
SFAC C  H  N  O  S
UNIT 76 76 4 4 4
OMIT  -3.00  54.00
L.S. 10
ACTA
BOND $H
FMAP 2
PLAN 20
SIZE 0.23 0.22 0.13
CONF
HTAB
HTAB C38 O1
HTAB C18 O2_$1
EQIV $1 x, -1+y, z
TEMP 25
MPLA  C6 > C11
MPLA  C12 > C17
MPLA  C25 > c30
MPLA  C31 > C36
WGHT    0.072000    0.265100
FVAR       0.75666
MOLE 1
C1    1    0.850023    0.372252    0.111592    11.00000    0.04176    0.03725 =
         0.04138   -0.00738   -0.00045   -0.01332
C2    1    0.910582    0.312395    0.194463    11.00000    0.04847    0.03946 =
         0.03806   -0.01043   -0.00086   -0.01346
AFIX  23
H2A   2    0.894469    0.381800    0.228264    11.00000   -1.20000
H2B   2    1.011104    0.276188    0.185770    11.00000   -1.20000
AFIX   0
C3    1    0.849502    0.204090    0.241623    11.00000    0.05407    0.04125 =
         0.04195   -0.00672    0.00483   -0.01432
C4    1    0.919971    0.066719    0.221986    11.00000    0.06715    0.03967 =
         0.04848   -0.00349    0.00578   -0.01298
AFIX  23
H4A   2    0.882664    0.004177    0.261285    11.00000   -1.20000
H4B   2    1.019336    0.045937    0.229709    11.00000   -1.20000
AFIX   0
C5    1    0.979445    0.163761    0.053277    11.00000    0.04437    0.03878 =
         0.04051   -0.01167   -0.00093   -0.00682
AFIX  13
H5    2    0.984156    0.142354   -0.002844    11.00000   -1.20000
AFIX   0
C6    1    1.131559    0.148566    0.068346    11.00000    0.04281    0.04842 =
         0.03816   -0.00936    0.00091   -0.00566
C7    1    1.185718    0.256268    0.052728    11.00000    0.04580    0.05759 =
         0.05128   -0.00425    0.00158   -0.01207
AFIX  43
H7    2    1.127430    0.340059    0.035401    11.00000   -1.20000
AFIX   0
C8    1    1.326044    0.240686    0.062624    11.00000    0.05223    0.08577 =
         0.07003   -0.00775    0.00230   -0.02610
AFIX  43
H8    2    1.360801    0.314093    0.052971    11.00000   -1.20000
AFIX   0
C9    1    1.413628    0.117175    0.086626    11.00000    0.04238    0.10889 =
         0.09029   -0.01206   -0.00713   -0.01287
AFIX  43
H9    2    1.507658    0.106567    0.093391    11.00000   -1.20000
AFIX   0
C10   1    1.361236    0.009084    0.100615    11.00000    0.05318    0.07799 =
         0.10005   -0.00595   -0.01351    0.00885
AFIX  43
H10   2    1.420752   -0.074795    0.116201    11.00000   -1.20000
AFIX   0
C11   1    1.221131    0.023633    0.091782    11.00000    0.05379    0.05252 =
         0.07321   -0.00673   -0.00554   -0.00141
AFIX  43
H11   2    1.186984   -0.050146    0.101525    11.00000   -1.20000
AFIX   0
C12   1    0.815814    0.350771   -0.028162    11.00000    0.03979    0.04552 =
         0.04025   -0.00876   -0.00458   -0.00905
C13   1    0.673654    0.366890   -0.027915    11.00000    0.04307    0.07465 =
         0.05287   -0.01090   -0.00177   -0.02146
AFIX  43
H13   2    0.623357    0.346281    0.021326    11.00000   -1.20000
AFIX   0
C14   1    0.606258    0.413706   -0.100981    11.00000    0.04458    0.09268 =
         0.07185   -0.01661   -0.01743   -0.01868
AFIX  43
H14   2    0.510346    0.425229   -0.100812    11.00000   -1.20000
AFIX   0
C15   1    0.680633    0.443321   -0.173976    11.00000    0.06736    0.08521 =
         0.05341   -0.00617   -0.02413   -0.01694
AFIX  43
H15   2    0.635013    0.476006   -0.223018    11.00000   -1.20000
AFIX   0
C16   1    0.821929    0.424489   -0.174107    11.00000    0.06432    0.11207 =
         0.04273    0.00078   -0.00381   -0.02428
AFIX  43
H16   2    0.872509    0.442522   -0.223724    11.00000   -1.20000
AFIX   0
C17   1    0.890320    0.379024   -0.101441    11.00000    0.04086    0.09051 =
         0.04526   -0.00495   -0.00187   -0.01415
AFIX  43
H17   2    0.986278    0.367529   -0.101974    11.00000   -1.20000
AFIX   0
C18   1    0.796277    0.214242    0.330486    11.00000    0.09652    0.05641 =
         0.04890   -0.01085    0.01868   -0.02077
AFIX  23
H18A  2    0.808297    0.132785    0.369523    11.00000   -1.20000
H18B  2    0.803477    0.289364    0.353517    11.00000   -1.20000
AFIX   0
C19   1    0.696346    0.239892    0.264816    11.00000    0.06322    0.05416 =
         0.08348   -0.01758    0.02325   -0.02137
AFIX  23
H19A  2    0.642359    0.330643    0.248139    11.00000   -1.20000
H19B  2    0.647175    0.174190    0.264132    11.00000   -1.20000
AFIX   0
MOLE 2
C20   1    0.634010    0.861576    0.382297    11.00000    0.03965    0.03812 =
         0.04523   -0.00848    0.00484   -0.01268
C21   1    0.578429    0.871972    0.298774    11.00000    0.04601    0.03897 =
         0.04122   -0.00450    0.00345   -0.01289
AFIX  23
H21A  2    0.591029    0.951391    0.263698    11.00000   -1.20000
H21B  2    0.478719    0.880387    0.306073    11.00000   -1.20000
AFIX   0
C22   1    0.650699    0.753004    0.255367    11.00000    0.04295    0.04433 =
         0.04361   -0.01117    0.00548   -0.01440
C23   1    0.586998    0.638981    0.276610    11.00000    0.04963    0.05070 =
         0.05476   -0.01981    0.00720   -0.01975
AFIX  23
H23A  2    0.627505    0.576853    0.238059    11.00000   -1.20000
H23B  2    0.487284    0.672060    0.268888    11.00000   -1.20000
AFIX   0
C24   1    0.519756    0.680753    0.443720    11.00000    0.04019    0.04237 =
         0.04240   -0.00205    0.00155   -0.01810
AFIX  13
H24   2    0.518009    0.633016    0.500499    11.00000   -1.20000
AFIX   0
C25   1    0.366030    0.744358    0.428024    11.00000    0.03741    0.05236 =
         0.03728   -0.00390    0.00380   -0.01741
C26   1    0.299982    0.872503    0.442059    11.00000    0.04611    0.05788 =
         0.05521   -0.01017    0.00669   -0.01659
AFIX  43
H26   2    0.351658    0.923056    0.457597    11.00000   -1.20000
AFIX   0
C27   1    0.157126    0.926005    0.433087    11.00000    0.05041    0.06653 =
         0.07009   -0.00393    0.01119   -0.00306
AFIX  43
H27   2    0.113957    1.012550    0.441920    11.00000   -1.20000
AFIX   0
C28   1    0.079048    0.851729    0.411204    11.00000    0.03732    0.10258 =
         0.06924   -0.00051   -0.00123   -0.01486
AFIX  43
H28   2   -0.016671    0.887544    0.405331    11.00000   -1.20000
AFIX   0
C29   1    0.144202    0.723731    0.398087    11.00000    0.04730    0.10384 =
         0.07729   -0.01962   -0.00186   -0.03493
AFIX  43
H29   2    0.091740    0.672848    0.383798    11.00000   -1.20000
AFIX   0
C30   1    0.286065    0.670290    0.405887    11.00000    0.04733    0.06756 =
         0.06279   -0.01494    0.00249   -0.02595
AFIX  43
H30   2    0.328721    0.584045    0.396283    11.00000   -1.20000
AFIX   0
C31   1    0.673442    0.752043    0.521988    11.00000    0.04416    0.05216 =
         0.04808   -0.00077   -0.00652   -0.02113
C32   1    0.814390    0.687809    0.521647    11.00000    0.04972    0.08553 =
         0.08277   -0.00060   -0.01331   -0.01729
AFIX  43
H32   2    0.862897    0.659728    0.473439    11.00000   -1.20000
AFIX   0
C33   1    0.883032    0.665495    0.593674    11.00000    0.06754    0.11940 =
         0.12269    0.01619   -0.04755   -0.03024
AFIX  43
H33   2    0.978104    0.621360    0.594370    11.00000   -1.20000
AFIX   0
C34   1    0.810414    0.708748    0.664601    11.00000    0.12646    0.13529 =
         0.08270    0.01911   -0.06068   -0.06706
AFIX  43
H34   2    0.857417    0.695559    0.712649    11.00000   -1.20000
AFIX   0
C35   1    0.671047    0.770348    0.664864    11.00000    0.11892    0.13276 =
         0.05511   -0.01317   -0.01977   -0.05241
AFIX  43
H35   2    0.622481    0.797185    0.713359    11.00000   -1.20000
AFIX   0
C36   1    0.601181    0.793271    0.593272    11.00000    0.06849    0.09089 =
         0.04961   -0.01341   -0.00558   -0.02528
AFIX  43
H36   2    0.505809    0.836336    0.593210    11.00000   -1.20000
AFIX   0
C37   1    0.805467    0.721932    0.236903    11.00000    0.04487    0.05268 =
         0.07430   -0.01515    0.01354   -0.01670
AFIX  23
H37A  2    0.853855    0.779088    0.253403    11.00000   -1.20000
H37B  2    0.858464    0.629518    0.241075    11.00000   -1.20000
AFIX   0
C38   1    0.710261    0.777767    0.167533    11.00000    0.06918    0.06480 =
         0.04814   -0.01518    0.01506   -0.02610
AFIX  23
H38A  2    0.705258    0.719155    0.129813    11.00000   -1.20000
H38B  2    0.700646    0.868811    0.142148    11.00000   -1.20000
AFIX   0
MOLE 1
N1    3    0.887938    0.300275    0.047196    11.00000    0.04000    0.04013 =
         0.03716   -0.00919   -0.00422   -0.00486
MOLE 2
N2    3    0.600910    0.774340    0.447793    11.00000    0.03963    0.04532 =
         0.04032   -0.00291   -0.00110   -0.01941
MOLE 1
O1    4    0.768156    0.482511    0.102298    11.00000    0.06516    0.03914 =
         0.05493   -0.01195   -0.00757    0.00046
MOLE 2
O2    4    0.709007    0.929326    0.391295    11.00000    0.06531    0.05514 =
         0.06013   -0.00682   -0.00134   -0.03608
MOLE 1
S1    5    0.898207    0.044619    0.117818    11.00000    0.06154    0.04284 =
         0.06079   -0.01761    0.00466   -0.02052
MOLE 2
S2    5    0.611875    0.551582    0.381531    11.00000    0.05075    0.03719 =
         0.06605   -0.00761    0.00641   -0.01369
HKLF 4
REM  ljs3s in P-1
REM R1 =  0.0465 for   5751 Fo > 4sig(Fo)  and  0.0565 for all   7089 data
REM    397 parameters refined using      0 restraints
END
WGHT      0.0712      0.2742
REM Highest difference peak  0.220,  deepest hole -0.198,  1-sigma level  0.045
Q1    1   0.4404  0.7177  0.4330  11.00000  0.05    0.22
Q2    1   0.5354  0.6310  0.3940  11.00000  0.05    0.21
;
