# Supplementary material for: 6,7-Diphenyl-5-thia-7-aza­spiro­[2.6]nonan-8-one
Source: Acta Crystallogr Sect E Struct Rep Online. 2013 Oct 19;69(Pt 11):o1659. doi: 10.1107/S1600536813027979 (PMC3884320; doi:10.1107/S1600536813027979)
Supplement: Supplementary file 2 [file e-69-o1659-Isup2.hkl]

# 
# h,k,l, Fc-squared, Fo-squared, sigma(Fo-squared) and status flag 
# 
data_I
_shelx_title ' ljs3s in P-1' 
_shelx_refln_list_code          4 
_shelx_F_calc_maximum      137.81 
_exptl_crystal_F_000       656.00 
_reflns_d_resolution_high  0.7828 
 
loop_ 
 _symmetry_equiv_pos_as_xyz 
 'x, y, z' 
 '-x, -y, -z' 
 
_cell_length_a     9.9954 
_cell_length_b    10.6954 
_cell_length_c    16.3967 
_cell_angle_alpha  79.764 
_cell_angle_beta   83.659 
_cell_angle_gamma  73.048 
 
_shelx_F_squared_multiplier     1.000 
 
loop_ 
 _refln_index_h 
 _refln_index_k 
 _refln_index_l 
 _refln_F_squared_calc 
 _refln_F_squared_meas 
 _refln_F_squared_sigma 
 _refln_observed_status 
   1   0   0       14.32        6.53      0.56 o 
   2   0   0     5912.69     5634.78    167.31 o 
   3   0   0       12.05       12.23      2.65 o 
   4   0   0    11224.31    10796.81    180.91 o 
   5   0   0        0.00       -0.15      0.38 o 
   6   0   0       28.38       57.33      2.54 o 
   7   0   0        0.02        0.10      0.76 o 
   8   0   0       18.77       29.16      2.21 o 
   9   0   0        9.03       12.74      1.93 o 
  10   0   0      295.69      265.47      8.22 o 
  11   0   0        0.11        0.63      1.19 o 
  12   0   0        0.14       -0.28      1.85 o 
 -11   1   0        8.52        9.66      2.74 o 
 -10   1   0        0.38        1.29      1.31 o 
  -9   1   0       17.93       21.61      2.24 o 
  -8   1   0        0.26       -0.33      0.89 o 
  -7   1   0       18.41       15.38      1.63 o 
  -6   1   0       72.58       83.17      3.13 o 
  -5   1   0      631.51      571.48     11.58 o 
  -4   1   0      695.85      768.76     13.53 o 
  -3   1   0      153.25      155.03      3.13 o 
  -2   1   0     5666.44     5900.92     98.75 o 
  -1   1   0     2420.62     2593.78     43.51 o 
   0   1   0       19.07       13.19      0.69 o 
   1   1   0      309.36      338.39      7.32 o 
   2   1   0    15287.12    13457.07    393.32 o 
   3   1   0      144.29      151.05      3.00 o 
   4   1   0     1496.58     1618.65     27.56 o 
   5   1   0      638.70      603.88     10.86 o 
   6   1   0      750.70      945.60     21.12 o 
   7   1   0        1.44        1.73      0.95 o 
   8   1   0       59.00       65.59      3.09 o 
   9   1   0      134.29      131.04      4.84 o 
  10   1   0       10.79        7.31      1.49 o 
  11   1   0        3.51        3.68      1.47 o 
  12   1   0        4.74        1.15      2.25 o 
 -11   2   0        5.97        9.82      3.56 o 
 -10   2   0       25.86       29.61      4.38 o 
  -9   2   0        0.09        0.80      1.02 o 
  -8   2   0      141.54      159.24      8.38 o 
  -7   2   0       44.01       48.15      4.09 o 
  -6   2   0     1079.34      983.10     22.04 o 
  -5   2   0       43.82       54.83      3.75 o 
  -4   2   0       53.98       95.92      2.35 o 
  -3   2   0       35.07       36.10      1.21 o 
  -2   2   0      101.91       91.96      2.36 o 
  -1   2   0     1618.43     1581.75     26.76 o 
   0   2   0     6612.37     6277.71    105.14 o 
   1   2   0     1165.91     1232.07     25.47 o 
   2   2   0     4991.02     5234.46     87.48 o 
   3   2   0      140.28      143.10      2.92 o 
   4   2   0       18.46       39.85      1.31 o 
   5   2   0      266.08      316.17      6.09 o 
   6   2   0      597.14      640.77     11.63 o 
   7   2   0       28.75       24.85      1.87 o 
   8   2   0       42.33       32.95      2.31 o 
   9   2   0        0.02       -0.41      0.92 o 
  10   2   0       15.22       14.44      1.95 o 
  11   2   0        8.60       10.78      1.83 o 
  12   2   0        4.25        7.87      1.83 o 
 -11   3   0       34.55       53.57      6.29 o 
 -10   3   0        4.50        6.22      2.78 o 
  -9   3   0      131.37      148.63     12.47 o 
  -8   3   0       35.96       42.70      2.68 o 
  -7   3   0      317.04      309.20     14.99 o 
  -6   3   0       73.61       79.59      5.36 o 
  -5   3   0      192.10      175.22      3.98 o 
  -4   3   0      435.47      431.80     10.88 o 
  -3   3   0     1182.57     1211.71     26.16 o 
  -2   3   0     1015.06     1086.89     23.36 o 
  -1   3   0       13.91       13.04      0.73 o 
   0   3   0     1046.55     1162.74     19.94 o 
   1   3   0    11140.48    11108.22    185.75 o 
   2   3   0      729.57      757.04     13.17 o 
   3   3   0     3099.34     3114.17     52.42 o 
   4   3   0        0.06       -0.14      0.38 o 
   5   3   0     2392.80     2585.46     43.93 o 
   6   3   0        2.26        8.28      1.39 o 
   7   3   0      204.89      204.06      5.91 o 
   8   3   0      323.52      301.22      8.19 o 
   9   3   0        5.93        5.05      2.88 o 
  10   3   0       34.10       38.03      2.78 o 
  11   3   0       15.06       16.48      2.17 o 
  12   3   0        8.53        9.57      1.94 o 
 -10   4   0        4.91        2.57      2.86 o 
  -9   4   0       17.50       25.41      4.40 o 
  -8   4   0        5.09        8.68      1.60 o 
  -7   4   0       31.59       26.27      2.22 o 
  -6   4   0       35.39       40.24      5.04 o 
  -5   4   0      207.45      195.12      5.76 o 
  -4   4   0      187.75      165.66      4.04 o 
  -3   4   0     1062.22     1058.74     23.16 o 
  -2   4   0      996.39     1107.88     23.93 o 
  -1   4   0      217.57      246.26      4.94 o 
   0   4   0      379.77      428.15      7.90 o 
   1   4   0        0.87        0.94      0.39 o 
   2   4   0     2650.92     2818.43     38.77 o 
   3   4   0     5380.14     5916.45     99.13 o 
   4   4   0      292.94      325.44      6.26 o 
   5   4   0       35.82       30.97      2.61 o 
   6   4   0        8.01        8.00      0.85 o 
   7   4   0     2712.55     2729.65     46.61 o 
   8   4   0        0.70        1.64      1.03 o 
   9   4   0       10.96       11.42      2.04 o 
  10   4   0       10.26       11.42      1.77 o 
  11   4   0       18.92       22.55      3.46 o 
  12   4   0        3.29        4.54      2.55 o 
 -10   5   0       11.45       20.05      3.91 o 
  -9   5   0        9.68        8.63      3.16 o 
  -8   5   0       45.53       46.32      5.27 o 
  -7   5   0       49.06       47.48      3.74 o 
  -6   5   0      236.94      254.84      7.51 o 
  -5   5   0       12.57       15.00      2.66 o 
  -4   5   0       19.38       17.78      1.27 o 
  -3   5   0        1.18        1.99      0.62 o 
  -2   5   0      798.72      789.74     14.29 o 
  -1   5   0       40.41       43.50      1.60 o 
   0   5   0       58.69       72.04      2.08 o 
   1   5   0      774.64      867.61     15.34 o 
   2   5   0     1900.37     2056.90     35.15 o 
   3   5   0     1700.90     1899.08     32.49 o 
   4   5   0      772.77      876.86     15.56 o 
   5   5   0      252.37      283.69      5.77 o 
   6   5   0      214.31      193.58      4.34 o 
   7   5   0      167.58      150.69      3.74 o 
   8   5   0       37.41       32.03      3.46 o 
   9   5   0       35.88       41.10      4.05 o 
  10   5   0        6.94       10.79      2.48 o 
  11   5   0       55.74       61.94      5.38 o 
  12   5   0       15.93       17.59      3.51 o 
  -9   6   0        7.53        9.29      3.07 o 
  -8   6   0        2.84        0.98      2.04 o 
  -7   6   0        2.86        2.10      2.15 o 
  -6   6   0       34.81       28.14      2.33 o 
  -5   6   0       77.76       68.42      3.19 o 
  -4   6   0      451.80      447.59      9.02 o 
  -3   6   0     1059.82     1000.14     18.03 o 
  -2   6   0        7.98        7.85      0.93 o 
  -1   6   0        2.31        8.16      0.90 o 
   0   6   0      110.12      113.08      5.64 o 
   1   6   0     1233.59     1236.08     21.71 o 
   2   6   0     1200.49     1330.76     23.26 o 
   3   6   0        9.03        7.57      2.02 o 
   4   6   0        3.55        3.38      0.55 o 
   5   6   0      303.94      303.84      7.83 o 
   6   6   0        0.07        0.15      0.84 o 
   7   6   0       46.37       43.40      3.47 o 
   8   6   0        8.84        7.42      2.54 o 
   9   6   0       23.77       18.06      3.04 o 
  10   6   0       34.42       40.05      4.45 o 
  11   6   0       19.37       22.41      3.60 o 
  12   6   0        5.97        8.66      2.76 o 
  -8   7   0       47.44       43.68      5.59 o 
  -7   7   0       14.92       14.01      3.21 o 
  -6   7   0       14.74       13.96      1.85 o 
  -5   7   0        9.43       13.35      1.82 o 
  -4   7   0      181.40      156.96      4.19 o 
  -3   7   0        8.62       10.41      1.21 o 
  -2   7   0       26.32       24.96      1.57 o 
  -1   7   0      198.91      195.04      4.63 o 
   0   7   0       15.46       18.64      1.32 o 
   1   7   0       16.24       16.84      1.77 o 
   2   7   0      752.03      788.66     14.43 o 
   3   7   0       51.12       58.47      4.66 o 
   4   7   0       93.04       89.91      3.53 o 
   5   7   0      436.47      451.44     11.07 o 
   6   7   0       33.49       39.28      4.02 o 
   7   7   0       74.86       59.36      2.97 o 
   8   7   0        8.43        9.43      1.60 o 
   9   7   0      107.05      122.54      7.09 o 
  10   7   0       33.06       27.51      3.72 o 
  11   7   0        2.69        6.64      2.55 o 
  12   7   0       14.93       17.97      3.62 o 
  -7   8   0       32.32       30.15      4.70 o 
  -6   8   0       48.29       48.84      5.29 o 
  -5   8   0        7.80        6.87      1.54 o 
  -4   8   0       14.38       13.99      1.82 o 
  -3   8   0      142.53      147.49      4.14 o 
  -2   8   0        9.45       10.93      1.27 o 
  -1   8   0       90.97       80.08      2.71 o 
   0   8   0       14.24       17.09      1.32 o 
   1   8   0      116.74      113.78     12.97 o 
   2   8   0      428.69      406.99     10.34 o 
   3   8   0     1388.89     1372.59     29.92 o 
   4   8   0      253.58      253.85      7.29 o 
   5   8   0       69.85       60.25      3.07 o 
   6   8   0       49.38       42.09      2.60 o 
   7   8   0      233.71      228.92      6.97 o 
   8   8   0       16.66       20.37      2.22 o 
   9   8   0       29.91       28.85      3.96 o 
  10   8   0       77.60       77.17      5.94 o 
  11   8   0        0.13        1.21      1.82 o 
  -6   9   0        3.15        6.41      2.67 o 
  -5   9   0        7.12        8.31      2.65 o 
  -4   9   0       30.36       33.89      2.72 o 
  -3   9   0      208.24      190.36      9.36 o 
  -2   9   0       36.71       34.18      2.07 o 
  -1   9   0      316.11      315.36      8.71 o 
   0   9   0       33.08       31.10      4.20 o 
   1   9   0      820.96      838.33     19.37 o 
   2   9   0       10.95        9.75      1.70 o 
   3   9   0        1.33       -0.02      1.08 o 
   4   9   0        4.28        3.30      1.27 o 
   5   9   0      341.04      306.19      8.64 o 
   6   9   0       53.28       44.72      2.94 o 
   7   9   0       17.48       15.75      2.08 o 
   8   9   0        1.36        0.55      1.22 o 
   9   9   0      123.81      124.08      7.53 o 
  10   9   0        0.03        1.33      2.01 o 
  11   9   0        0.03       -1.34      1.90 o 
  -5  10   0        3.66        3.89      2.43 o 
  -4  10   0       23.76       28.77      3.63 o 
  -3  10   0       11.73       15.93      2.07 o 
  -2  10   0       13.03       17.23      2.04 o 
  -1  10   0       58.51       48.48      2.99 o 
   0  10   0      389.92      372.63     10.10 o 
   1  10   0        0.01       -0.68      1.10 o 
   2  10   0       11.28       10.86      2.17 o 
   3  10   0      365.02      341.85      9.91 o 
   4  10   0      443.38      430.18     11.42 o 
   5  10   0       11.64       12.83      2.01 o 
   6  10   0       15.68       12.93      1.92 o 
   7  10   0       17.59       20.10      5.42 o 
   8  10   0        6.77        9.17      3.89 o 
   9  10   0       61.98       59.22      4.95 o 
  10  10   0       49.95       49.81      5.52 o 
  -3  11   0        0.60        1.15      1.68 o 
  -2  11   0        3.86        5.18      1.49 o 
  -1  11   0       74.58       90.04      4.15 o 
   0  11   0       32.75       35.68      2.82 o 
   1  11   0        0.39       -0.10      1.09 o 
   2  11   0        1.00        2.55      1.22 o 
   3  11   0        7.53        6.18      1.63 o 
   4  11   0        1.37        1.24      3.35 o 
   5  11   0       82.20       84.20      6.30 o 
   6  11   0        2.08        1.91      1.29 o 
   7  11   0        0.56       -0.46      1.28 o 
   8  11   0        0.98        1.28      2.14 o 
   9  11   0       12.25       14.80      2.30 o 
  -2  12   0        0.26        0.27      1.48 o 
  -1  12   0        4.38        3.97      1.72 o 
   0  12   0       54.39       66.61      3.85 o 
   1  12   0       15.88       18.63      3.34 o 
   2  12   0       24.16       26.33      2.83 o 
   3  12   0        1.40        0.28      1.39 o 
   4  12   0      122.47      123.97      5.29 o 
   5  12   0       25.40       21.38      3.15 o 
   6  12   0       17.13       15.58      2.24 o 
   7  12   0       21.74       22.59      2.72 o 
   8  12   0        2.08        3.15      1.63 o 
   1  13   0        2.43        2.41      1.99 o 
   2  13   0       79.62       89.60      4.62 o 
   3  13   0       39.28       45.47      3.73 o 
   4  13   0        9.79       12.17      2.22 o 
   5  13   0        5.70        5.58      1.68 o 
   6  13   0       52.62       53.96      3.93 o 
  -5 -13   1       41.56       46.42      3.62 o 
  -4 -13   1        1.39        1.92      1.60 o 
  -3 -13   1        0.01        1.23      1.84 o 
  -2 -13   1       24.77       24.44      2.93 o 
  -1 -13   1       60.64       79.30     14.58 o 
  -8 -12   1       17.75       18.75      2.62 o 
  -7 -12   1        7.18        8.89      2.08 o 
  -6 -12   1       18.88       26.49      2.88 o 
  -5 -12   1       23.25       23.34      4.58 o 
  -4 -12   1        0.26        0.89      1.41 o 
  -3 -12   1      105.59      122.20      5.29 o 
  -2 -12   1        0.53       -0.93      1.31 o 
  -1 -12   1        2.56        2.85      1.49 o 
   0 -12   1       31.34       33.17      3.14 o 
   1 -12   1       70.96       70.24      3.91 o 
   2 -12   1        0.03        1.29      2.39 o 
  -9 -11   1        9.22       12.70      2.28 o 
  -8 -11   1       99.89      113.57      5.16 o 
  -7 -11   1       14.54       11.65      4.05 o 
  -6 -11   1        2.31        4.21      2.39 o 
  -5 -11   1       22.09       24.04      2.68 o 
  -4 -11   1       52.19       58.77      3.65 o 
  -3 -11   1        6.78        8.00      1.56 o 
  -2 -11   1       26.00       22.04      2.41 o 
  -1 -11   1        5.91        6.98      1.66 o 
   0 -11   1       13.98       15.05      2.03 o 
   1 -11   1       32.35       39.65      3.06 o 
   2 -11   1      134.81      137.84      5.43 o 
 -10 -10   1        7.17        6.08      2.71 o 
  -9 -10   1        2.04        2.29      2.31 o 
  -8 -10   1        2.38        4.19      1.55 o 
  -7 -10   1      204.73      186.47      9.34 o 
  -6 -10   1       17.71       11.21      2.84 o 
  -5 -10   1        3.11        0.90      1.18 o 
  -4 -10   1      103.39       82.83      3.92 o 
  -3 -10   1      795.90      784.72     18.69 o 
  -2 -10   1      147.88      149.75      5.40 o 
  -1 -10   1       34.05       24.43      3.76 o 
   0 -10   1        1.54        0.50      1.86 o 
   1 -10   1       50.22       55.56      3.15 o 
   2 -10   1       29.63       28.58      6.24 o 
   3 -10   1       57.87       64.00      3.35 o 
 -11  -9   1       12.44       13.68      3.06 o 
 -10  -9   1        0.94        2.55      2.34 o 
  -9  -9   1        0.06        3.35      2.34 o 
  -8  -9   1      215.43      213.37      6.99 o 
  -7  -9   1       20.53       30.30      3.80 o 
  -6  -9   1       39.78       41.16      3.64 o 
  -5  -9   1       91.04       88.13      3.90 o 
  -4  -9   1      645.28      574.96     14.14 o 
  -3  -9   1       19.55       24.42      2.24 o 
  -2  -9   1        1.01        0.06      0.89 o 
  -1  -9   1       26.59       32.60      2.52 o 
   0  -9   1      433.23      399.28     15.10 o 
   1  -9   1        4.59        7.55      1.45 o 
   2  -9   1      232.25      226.55      6.92 o 
   3  -9   1        1.50        3.50      1.07 o 
   4  -9   1       36.63       38.10      2.85 o 
   5  -9   1       12.55       13.71      3.16 o 
   6  -9   1       19.32       21.41      4.10 o 
 -11  -8   1       16.49       15.75      3.44 o 
 -10  -8   1        8.98        7.39      2.65 o 
  -9  -8   1       95.21       89.55      6.13 o 
  -8  -8   1       30.06       26.27      2.45 o 
  -7  -8   1        3.71        6.80      1.57 o 
  -6  -8   1       77.64       72.01      3.93 o 
  -5  -8   1       62.21       53.83      2.81 o 
  -4  -8   1      345.37      339.99      9.09 o 
  -3  -8   1      111.15      115.54      4.30 o 
  -2  -8   1      197.97      165.61      5.26 o 
  -1  -8   1      107.64      106.34      3.91 o 
   0  -8   1      184.06      146.97      4.92 o 
   1  -8   1       14.61       15.65      1.39 o 
   2  -8   1      191.53      176.29      4.58 o 
   3  -8   1      137.12      122.30      3.66 o 
   4  -8   1      140.17      130.47      4.82 o 
   5  -8   1       14.98       14.85      3.11 o 
   6  -8   1       15.65       12.89      3.16 o 
   7  -8   1       15.45       18.10      3.77 o 
 -12  -7   1        0.07        0.07      1.80 o 
 -11  -7   1       31.40       28.16      3.88 o 
 -10  -7   1        2.98        1.38      1.96 o 
  -9  -7   1       24.94       24.51      3.69 o 
  -8  -7   1        8.29        4.13      1.44 o 
  -7  -7   1        0.03       -0.45      0.86 o 
  -6  -7   1      265.27      240.17     13.23 o 
  -5  -7   1       28.86       25.69      2.96 o 
  -4  -7   1        5.18        5.62      1.25 o 
  -3  -7   1        6.24       10.93      1.50 o 
  -2  -7   1      618.70      595.38     18.75 o 
  -1  -7   1     1909.09     1904.71     33.00 o 
   0  -7   1      110.01       99.17      2.82 o 
   1  -7   1      118.95      120.41      3.31 o 
   2  -7   1       97.39       97.14      2.96 o 
   3  -7   1      119.48      101.62      3.14 o 
   4  -7   1       15.94       16.95      1.49 o 
   5  -7   1       12.05       11.28      1.74 o 
   6  -7   1        0.24        0.51      1.76 o 
   7  -7   1        5.40        3.49      2.36 o 
   8  -7   1       11.36       10.04      3.27 o 
 -12  -6   1        1.12       -1.92      1.66 o 
 -11  -6   1        0.25        2.97      2.03 o 
 -10  -6   1        0.32       -0.52      1.61 o 
  -9  -6   1       93.08       86.79      5.66 o 
  -8  -6   1      130.58      132.36      6.93 o 
  -7  -6   1       28.21       30.71      2.19 o 
  -6  -6   1      280.64      285.81      7.99 o 
  -5  -6   1       71.42       78.04      4.79 o 
  -4  -6   1       15.60       13.03      1.46 o 
  -3  -6   1      390.52      384.10      9.45 o 
  -2  -6   1        0.70        0.53      0.48 o 
  -1  -6   1      169.41      169.63      3.85 o 
   0  -6   1     2041.14     2059.77     35.42 o 
   1  -6   1       79.32       83.48      3.72 o 
   2  -6   1      178.93      177.72      6.07 o 
   3  -6   1        1.20        2.62      0.79 o 
   4  -6   1      763.21      781.74     14.55 o 
   5  -6   1      123.24      114.51      4.26 o 
   6  -6   1      123.99      120.19      4.51 o 
   7  -6   1        4.04        1.19      1.89 o 
   8  -6   1       17.00       21.64      3.93 o 
   9  -6   1        9.90       16.87      3.76 o 
 -12  -5   1        0.31        1.15      2.22 o 
 -11  -5   1       76.47       69.38      5.48 o 
 -10  -5   1        0.54        1.43      1.78 o 
  -9  -5   1       40.71       40.59      4.10 o 
  -8  -5   1      233.26      216.81      9.38 o 
  -7  -5   1      586.01      568.57     13.21 o 
  -6  -5   1       13.63       11.05      0.96 o 
  -5  -5   1       94.05       89.58      2.40 o 
  -4  -5   1     1271.05     1558.80     26.88 o 
  -3  -5   1      119.94      121.18      3.83 o 
  -2  -5   1      743.06      764.29     13.58 o 
  -1  -5   1      682.09      626.06     11.35 o 
   0  -5   1      494.57      492.19     11.20 o 
   1  -5   1       17.90       17.61      1.08 o 
   2  -5   1      184.92      164.03      3.79 o 
   3  -5   1      326.51      338.03      8.46 o 
   4  -5   1       30.97       33.20      2.30 o 
   5  -5   1      538.48      516.98     12.68 o 
   6  -5   1        6.60        2.97      1.27 o 
   7  -5   1      212.26      208.81     10.41 o 
   8  -5   1        0.00        1.45      1.89 o 
   9  -5   1       55.23       66.02      6.60 o 
 -12  -4   1       16.75       14.72      3.16 o 
 -11  -4   1       19.63       21.61      3.58 o 
 -10  -4   1      129.34      128.50      7.20 o 
  -9  -4   1       10.87       10.66      1.65 o 
  -8  -4   1      171.81      159.65      5.06 o 
  -7  -4   1      107.08       97.40      2.72 o 
  -6  -4   1     2155.47     2289.12     39.21 o 
  -5  -4   1      386.70      391.71      7.50 o 
  -4  -4   1        0.28       -0.36      0.45 o 
  -3  -4   1      110.84      155.11      3.25 o 
  -2  -4   1     1400.00     1542.29     32.24 o 
  -1  -4   1       41.67       37.49      1.20 o 
   0  -4   1      483.27      455.69      8.38 o 
   1  -4   1     1001.56      992.34     21.36 o 
   2  -4   1      650.79      711.86     15.78 o 
   3  -4   1        0.04        0.95      0.48 o 
   4  -4   1      129.08      108.82      2.84 o 
   5  -4   1      202.47      192.60      4.42 o 
   6  -4   1       10.73        9.88      1.44 o 
   7  -4   1      322.76      306.54      8.66 o 
   8  -4   1       81.19       83.66      6.38 o 
   9  -4   1       11.70       14.25      3.49 o 
  10  -4   1       11.33       16.10      3.69 o 
 -12  -3   1        6.35       10.60      2.95 o 
 -11  -3   1      122.32      135.39      5.37 o 
 -10  -3   1       21.31       20.15      2.24 o 
  -9  -3   1      254.27      232.09      7.00 o 
  -8  -3   1      143.85      146.69      4.98 o 
  -7  -3   1      582.09      525.53     18.78 o 
  -6  -3   1        4.84        8.17      1.19 o 
  -5  -3   1      601.32      566.37     10.33 o 
  -4  -3   1     1775.21     1939.05     33.02 o 
  -3  -3   1      263.12      282.99      5.36 o 
  -2  -3   1        0.27        0.80      0.49 o 
  -1  -3   1     6856.51     7497.37    151.78 o 
   0  -3   1      262.42      294.03      5.47 o 
   1  -3   1      735.99      837.25     14.60 o 
   2  -3   1      861.34      856.40     14.99 o 
   3  -3   1      117.51      139.15      4.69 o 
   4  -3   1      299.81      278.03      6.71 o 
   5  -3   1        0.99        0.47      0.54 o 
   6  -3   1      667.79      663.61     15.69 o 
   7  -3   1      115.58      118.28      4.37 o 
   8  -3   1        0.08        0.23      0.97 o 
   9  -3   1        0.07        0.09      1.78 o 
  10  -3   1       12.49       16.85      3.76 o 
  11  -3   1        1.25        1.55      2.78 o 
 -12  -2   1       33.86       38.23      3.23 o 
 -11  -2   1       28.75       27.00      2.66 o 
 -10  -2   1       53.64       54.70      3.20 o 
  -9  -2   1       45.85       45.45      2.79 o 
  -8  -2   1       61.43       57.57      2.96 o 
  -7  -2   1        0.52       -0.13      0.77 o 
  -6  -2   1       28.17       21.83      1.04 o 
  -5  -2   1      620.93      670.59     11.98 o 
  -4  -2   1       70.22       67.06      1.77 o 
  -3  -2   1     3100.48     3248.33     54.58 o 
  -2  -2   1     1214.90     1340.62     22.80 o 
  -1  -2   1     6003.89     6355.08    128.57 o 
   0  -2   1    10480.80    10177.61    170.58 o 
   1  -2   1      715.42      814.75     14.05 o 
   2  -2   1      603.18      616.83     10.88 o 
   3  -2   1      582.99      595.98     10.64 o 
   4  -2   1      763.97      790.46     14.05 o 
   5  -2   1        1.99        4.06      0.63 o 
   6  -2   1       97.22      103.79      3.69 o 
   7  -2   1      483.69      484.86     12.14 o 
   8  -2   1       23.62       22.38      2.28 o 
   9  -2   1        0.14        0.30      1.51 o 
  10  -2   1        5.61        7.51      2.50 o 
  11  -2   1        0.12       -1.82      2.22 o 
 -12  -1   1       19.92       22.37      2.69 o 
 -11  -1   1       12.60        9.30      1.82 o 
 -10  -1   1       17.82       17.43      2.01 o 
  -9  -1   1      133.77      141.35      7.25 o 
  -8  -1   1      117.31      107.55      4.08 o 
  -7  -1   1      245.43      254.93      7.08 o 
  -6  -1   1      205.59      193.74      5.69 o 
  -5  -1   1       25.40       23.30      0.95 o 
  -4  -1   1     1955.67     2069.64     35.08 o 
  -3  -1   1      257.53      268.67      4.99 o 
  -2  -1   1        0.45        2.35      0.86 o 
  -1  -1   1     4776.92     4711.36     95.79 o 
   0  -1   1       66.19       69.56      2.62 o 
   1  -1   1     1689.67     1671.57     28.18 o 
   2  -1   1     4217.04     4412.16     90.73 o 
   3  -1   1     2874.51     3015.48     50.72 o 
   4  -1   1      308.90      370.62      6.88 o 
   5  -1   1        1.25        2.23      0.70 o 
   6  -1   1      782.27      776.80     17.66 o 
   7  -1   1       41.63       38.94      3.28 o 
   8  -1   1       48.42       31.00      4.52 o 
   9  -1   1        3.85        3.01      1.27 o 
  10  -1   1        3.59        6.01      2.27 o 
  11  -1   1       25.39       35.07      5.07 o 
 -12   0   1        2.74        4.14      2.29 o 
 -11   0   1        8.73       12.98      2.15 o 
 -10   0   1        7.56        6.00      1.62 o 
  -9   0   1      498.05      460.74     12.01 o 
  -8   0   1        0.34       -0.68      0.78 o 
  -7   0   1      178.31      180.60      5.96 o 
  -6   0   1       13.83       10.98      2.19 o 
  -5   0   1      413.45      416.36     10.05 o 
  -4   0   1        1.21        0.06      0.62 o 
  -3   0   1     2911.39     3220.48     67.14 o 
  -2   0   1        0.26       -0.65      0.43 o 
  -1   0   1     1998.50     2088.99     43.72 o 
   1   0   1    14783.37    11240.78    334.79 o 
   2   0   1       18.48       21.77      1.30 o 
   3   0   1        1.48       -0.03      0.64 o 
   4   0   1       35.69       32.69      3.60 o 
   5   0   1        4.50        8.82      0.69 o 
   6   0   1        1.41        1.16      0.73 o 
   7   0   1      286.12      309.96     19.08 o 
   8   0   1        0.45        1.11      0.94 o 
   9   0   1      247.92      225.50      6.90 o 
  10   0   1        3.10        7.00      1.69 o 
  11   0   1        5.29       12.12      3.09 o 
  12   0   1        8.13       16.54      3.67 o 
 -11   1   1        5.56        7.01      1.78 o 
 -10   1   1        2.13        4.87      1.98 o 
  -9   1   1        0.01        1.45      1.26 o 
  -8   1   1      250.50      212.88      6.51 o 
  -7   1   1       13.75       15.44      1.69 o 
  -6   1   1        0.31        2.52      0.85 o 
  -5   1   1      391.45      409.91      9.88 o 
  -4   1   1      628.37      563.57     12.80 o 
  -3   1   1      622.04      661.86     14.57 o 
  -2   1   1      201.33      230.03      8.00 o 
  -1   1   1     9903.30     8948.83    150.20 o 
   0   1   1        1.19       -0.35      0.23 o 
   1   1   1      212.27      200.13      3.60 o 
   2   1   1     4324.62     4420.85     73.95 o 
   3   1   1     4748.28     5146.78    104.21 o 
   4   1   1       37.98       44.75      1.37 o 
   5   1   1       99.05      121.40      8.49 o 
   6   1   1      671.49      628.03     11.42 o 
   7   1   1       33.90       29.55      3.87 o 
   8   1   1       15.30       14.44      1.74 o 
   9   1   1      119.58      115.40      6.62 o 
  10   1   1       47.32       44.74      2.87 o 
  11   1   1       66.35       64.15      5.40 o 
  12   1   1        2.40        4.45      2.50 o 
 -11   2   1        0.08        1.38      2.53 o 
 -10   2   1       17.39       24.06      2.64 o 
  -9   2   1        3.97        8.93      2.71 o 
  -8   2   1        0.00        0.52      1.10 o 
  -7   2   1       21.71       27.86      3.39 o 
  -6   2   1       39.68       45.28      2.37 o 
  -5   2   1      677.62      746.69     20.18 o 
  -4   2   1      204.87      230.42      5.51 o 
  -3   2   1       42.30       22.79      0.92 o 
  -2   2   1        7.17        7.29      0.76 o 
  -1   2   1     3819.42     4011.70     67.19 o 
   0   2   1      353.98      373.03      6.72 o 
   1   2   1     7267.07     7085.11    118.87 o 
   2   2   1     1552.77     1615.59     27.35 o 
   3   2   1       28.14       30.79      1.02 o 
   4   2   1     1222.80     1251.75     21.49 o 
   5   2   1      269.78      342.74     19.49 o 
   6   2   1       20.38       16.72      0.98 o 
   7   2   1      728.56      667.54     15.51 o 
   8   2   1        0.32        1.02      0.96 o 
   9   2   1       96.19       75.89     13.60 o 
  10   2   1       35.82       37.04      2.76 o 
  11   2   1        4.19        7.95      1.69 o 
  12   2   1       18.22       20.84      3.81 o 
 -11   3   1        0.78        3.88      3.37 o 
 -10   3   1       89.42       94.00      7.04 o 
  -9   3   1        0.33        0.68      1.13 o 
  -8   3   1        9.71       11.33      1.70 o 
  -7   3   1        4.17        3.11      1.79 o 
  -6   3   1        1.52        3.14      1.13 o 
  -5   3   1      174.17      179.58      5.30 o 
  -4   3   1     2777.08     2903.60     49.30 o 
  -3   3   1        3.18        4.43      0.70 o 
  -2   3   1      772.57      782.11     13.77 o 
  -1   3   1     2866.05     2877.35     48.47 o 
   0   3   1     5766.87     5754.64     96.26 o 
   1   3   1      338.78      347.93      6.35 o 
   2   3   1        1.21        0.56      0.24 o 
   3   3   1     4150.29     4334.20     72.70 o 
   4   3   1      891.07      977.00     17.03 o 
   5   3   1       87.55       87.65      2.29 o 
   6   3   1      276.00      247.54      5.11 o 
   7   3   1      142.71      130.16      3.28 o 
   8   3   1      145.50      127.56      4.49 o 
   9   3   1      137.28      123.64      4.65 o 
  10   3   1       35.81       35.83      2.73 o 
  11   3   1        7.38        4.54      2.17 o 
  12   3   1       10.28       18.90      2.43 o 
 -10   4   1       14.70       13.31      3.65 o 
  -9   4   1       56.36       63.42      4.22 o 
  -8   4   1       55.08       54.15      3.10 o 
  -7   4   1        0.62        2.20      1.04 o 
  -6   4   1      784.17      756.74     17.86 o 
  -5   4   1       82.27       65.12     11.07 o 
  -4   4   1      369.94      390.44      7.60 o 
  -3   4   1       21.43       18.80      1.08 o 
  -2   4   1     6824.41     7119.17    119.19 o 
  -1   4   1      354.08      393.54      8.46 o 
   0   4   1     1063.66     1037.31     18.05 o 
   1   4   1      165.56      198.19      4.04 o 
   2   4   1     1861.31     1827.20     37.82 o 
   3   4   1      417.76      462.15      8.48 o 
   4   4   1     7221.96     8112.46    166.23 o 
   5   4   1       31.38       35.43      1.39 o 
   6   4   1      663.11      716.30     13.10 o 
   7   4   1       28.83       38.30      2.26 o 
   8   4   1      966.52      931.22     21.21 o 
   9   4   1       79.04       80.98      5.96 o 
  10   4   1       46.52       46.75      6.29 o 
  11   4   1       44.04       41.68      2.96 o 
  12   4   1       15.10       14.04      3.48 o 
  -9   5   1       13.50       18.43      3.81 o 
  -8   5   1       13.62       12.38      2.00 o 
  -7   5   1      178.43      183.10     10.73 o 
  -6   5   1      693.53      669.03     20.36 o 
  -5   5   1       42.72       37.02      2.38 o 
  -4   5   1      199.91      176.49      4.16 o 
  -3   5   1       21.56       16.41      1.26 o 
  -2   5   1       36.63       42.74      1.63 o 
  -1   5   1      245.38      248.50      5.18 o 
   0   5   1      313.66      305.06      6.09 o 
   1   5   1       16.99       19.29      1.08 o 
   2   5   1      599.65      647.16     11.70 o 
   3   5   1      310.43      361.02      6.94 o 
   4   5   1        6.90        7.69      0.78 o 
   5   5   1       51.33       39.98      1.64 o 
   6   5   1      195.13      210.12      4.62 o 
   7   5   1      144.65      136.02      3.50 o 
   8   5   1      323.48      320.32      8.66 o 
   9   5   1      372.08      362.15     13.90 o 
  10   5   1       24.16       31.79      3.83 o 
  11   5   1       21.64       26.67      3.74 o 
  12   5   1      110.92      121.71      7.56 o 
  -9   6   1       23.58       26.74      4.61 o 
  -8   6   1        0.84        2.27      2.32 o 
  -7   6   1        0.15       -1.44      0.96 o 
  -6   6   1      103.65      115.76      4.54 o 
  -5   6   1       26.73       25.89      2.22 o 
  -4   6   1       54.58       53.68      2.11 o 
  -3   6   1        0.00       -0.08      0.62 o 
  -2   6   1      473.62      418.73      8.30 o 
  -1   6   1       15.37       15.06      1.13 o 
   0   6   1      182.29      175.09      4.05 o 
   1   6   1        4.51        3.52      0.72 o 
   2   6   1       66.22       66.73      2.04 o 
   3   6   1      843.80      900.03     12.99 o 
   4   6   1      163.57      111.32      2.86 o 
   5   6   1        3.86        2.02      0.63 o 
   6   6   1      141.01      113.77      3.25 o 
   7   6   1       66.28       63.48      2.82 o 
   8   6   1        8.58       10.43      1.43 o 
   9   6   1        0.13        0.38      1.48 o 
  10   6   1        2.79        0.80      1.80 o 
  11   6   1       54.15       60.24      5.40 o 
  12   6   1        0.25        0.68      1.96 o 
  -8   7   1        0.56        1.50      1.90 o 
  -7   7   1       79.79       82.16      4.10 o 
  -6   7   1        3.15        1.70      1.14 o 
  -5   7   1       19.73       21.91      2.19 o 
  -4   7   1       94.78      100.51      4.04 o 
  -3   7   1       79.48       68.33      2.45 o 
  -2   7   1       30.55       29.42      1.65 o 
  -1   7   1      191.64      184.48      5.17 o 
   0   7   1      311.67      345.64      7.14 o 
   1   7   1      173.72      165.55      4.55 o 
   2   7   1       18.80       13.59      1.09 o 
   3   7   1      811.51      786.96     11.56 o 
   4   7   1       70.80       72.79      3.12 o 
   5   7   1       12.16        9.17      1.40 o 
   6   7   1      321.55      309.22      8.24 o 
   7   7   1       18.06       16.15      1.81 o 
   8   7   1       87.14       79.37      3.43 o 
   9   7   1       42.82       38.15      4.12 o 
  10   7   1        8.86       13.43      3.00 o 
  11   7   1        4.60        5.31      2.50 o 
  12   7   1        7.49        5.43      2.59 o 
  -7   8   1       26.15       32.96      4.86 o 
  -6   8   1       86.63       82.44      3.93 o 
  -5   8   1       63.16       72.67      3.65 o 
  -4   8   1        4.16        6.81      1.82 o 
  -3   8   1        2.85        2.08      0.89 o 
  -2   8   1      128.13      102.45      3.73 o 
  -1   8   1       11.12       10.04      1.18 o 
   0   8   1        9.92       12.89      1.24 o 
   1   8   1      337.79      350.35      7.37 o 
   2   8   1      162.66      170.92      5.42 o 
   3   8   1      438.45      424.66     10.74 o 
   4   8   1       96.61       83.89      3.56 o 
   5   8   1      326.89      302.50      8.28 o 
   6   8   1       39.23       32.75      2.41 o 
   7   8   1       77.24       71.37      3.30 o 
   8   8   1       11.13       11.19      2.30 o 
   9   8   1       54.93       63.70      5.20 o 
  10   8   1        1.52        4.86      2.32 o 
  11   8   1       48.19       45.87      4.84 o 
  -6   9   1        1.45        0.16      1.96 o 
  -5   9   1       11.30       17.40      2.25 o 
  -4   9   1       12.99       17.82      2.15 o 
  -3   9   1        0.25       -0.16      0.85 o 
  -2   9   1       86.92       77.16      2.86 o 
  -1   9   1       28.73       31.40      1.90 o 
   0   9   1      245.38      238.42      7.05 o 
   1   9   1       24.70       22.09      2.77 o 
   2   9   1      132.81      126.93      4.89 o 
   3   9   1       72.84       70.92      3.43 o 
   4   9   1       35.67       36.60      3.76 o 
   5   9   1        0.09       -0.12      0.97 o 
   6   9   1      164.58      151.16      7.23 o 
   7   9   1       43.28       37.50      2.77 o 
   8   9   1        5.57        4.50      1.54 o 
   9   9   1        9.73        9.21      3.13 o 
  10   9   1       60.51       62.98      5.96 o 
  11   9   1        1.06        2.83      2.38 o 
  -5  10   1       16.99       23.13      4.30 o 
  -4  10   1        1.12       -0.66      1.29 o 
  -3  10   1       82.80       90.77      5.69 o 
  -2  10   1       27.48       31.39      2.56 o 
  -1  10   1       35.17       32.76      3.09 o 
   0  10   1        5.32        5.81      1.46 o 
   1  10   1      531.11      512.85     13.05 o 
   2  10   1      101.90      103.91      5.96 o 
   3  10   1      152.34      158.26      5.64 o 
   4  10   1      125.22      127.24      6.15 o 
   5  10   1       27.34       33.99      4.23 o 
   6  10   1       13.01        7.61      1.68 o 
   7  10   1       10.23       10.54      1.89 o 
   8  10   1        7.54        6.10      1.65 o 
   9  10   1       18.04       21.81      2.58 o 
  10  10   1       19.99       25.15      4.40 o 
  -4  11   1       90.08       99.54      6.34 o 
  -3  11   1        0.71        1.83      1.94 o 
  -2  11   1        0.51        1.32      2.11 o 
  -1  11   1        0.01        1.93      2.86 o 
   0  11   1       76.56       83.17      3.94 o 
   1  11   1       10.24       14.41      3.41 o 
   2  11   1        2.71        1.79      1.20 o 
   3  11   1        0.02       -0.10      1.17 o 
   4  11   1       12.35       13.81      3.34 o 
   5  11   1       16.57       13.20      2.04 o 
   6  11   1      109.67      113.06      4.90 o 
   7  11   1        0.05        0.68      1.26 o 
   8  11   1        9.12        7.06      1.81 o 
   9  11   1        8.37        7.13      1.89 o 
  10  11   1        4.15        5.50      2.76 o 
  -2  12   1        9.47       10.69      2.03 o 
  -1  12   1       14.26       15.53      2.31 o 
   0  12   1       15.30       21.58      2.54 o 
   1  12   1      100.26      105.38      4.76 o 
   2  12   1        4.52        6.13      1.65 o 
   3  12   1       19.43       18.30      2.38 o 
   4  12   1        2.44        2.05      2.63 o 
   5  12   1      169.21      154.03     13.56 o 
   6  12   1        6.96        8.08      1.86 o 
   7  12   1       15.00       17.59      2.44 o 
   8  12   1        0.63       -1.06      3.11 o 
   1  13   1       11.57       14.53      2.35 o 
   2  13   1        0.00        0.29      1.47 o 
   3  13   1       68.69       69.87      4.29 o 
   4  13   1       18.88       20.81      2.75 o 
   5  13   1        4.67        9.48      2.09 o 
   6  13   1       13.62       13.99      3.48 o 
  -5 -13   2        0.35        1.24      1.41 o 
  -4 -13   2      104.01      103.88      9.13 o 
  -3 -13   2        1.09        4.09      1.67 o 
  -2 -13   2        6.24        7.51      2.36 o 
  -8 -12   2       13.69       20.17      2.69 o 
  -7 -12   2       11.01        9.32      2.06 o 
  -6 -12   2       32.66       42.01      3.37 o 
  -5 -12   2       84.06       78.09      5.00 o 
  -4 -12   2        7.10       10.53      2.06 o 
  -3 -12   2        2.27        3.13      1.53 o 
  -2 -12   2       88.84       85.04      4.30 o 
  -1 -12   2        0.40        0.64      1.31 o 
   0 -12   2        0.01        0.69      1.38 o 
   1 -12   2       20.83       25.36      3.95 o 
  -9 -11   2       20.88       24.58      4.45 o 
  -8 -11   2       28.87       30.90      3.04 o 
  -7 -11   2       67.10       66.28      3.91 o 
  -6 -11   2       30.93       24.76      2.76 o 
  -5 -11   2        0.10        0.41      1.24 o 
  -4 -11   2      130.11      111.58      4.74 o 
  -3 -11   2       10.67        8.11      1.69 o 
  -2 -11   2        0.62        0.80      1.21 o 
  -1 -11   2      100.05      104.54      4.57 o 
   0 -11   2        7.90       12.56      1.93 o 
   1 -11   2       10.89       14.13      1.98 o 
   2 -11   2        5.98        5.75      2.38 o 
 -10 -10   2       22.95       23.91      4.26 o 
  -9 -10   2        2.08        3.00      2.60 o 
  -8 -10   2       15.81       16.60      2.33 o 
  -7 -10   2       26.98       22.60      2.50 o 
  -6 -10   2      392.21      380.80     10.60 o 
  -5 -10   2       13.40        8.74      1.71 o 
  -4 -10   2       82.61       78.45      3.80 o 
  -3 -10   2        5.29        3.70      1.53 o 
  -2 -10   2      323.02      333.56     17.50 o 
  -1 -10   2      291.27      260.53     13.99 o 
   0 -10   2        8.59        9.35      1.69 o 
   1 -10   2        2.72        3.79      1.27 o 
   2 -10   2        1.90        5.50      1.53 o 
   3 -10   2       15.84       19.04      3.28 o 
 -11  -9   2        1.86        5.36      2.34 o 
 -10  -9   2        0.05        1.08      1.97 o 
  -9  -9   2        6.75       13.05      3.49 o 
  -8  -9   2        1.31        1.39      1.43 o 
  -7  -9   2      274.76      250.31      7.64 o 
  -6  -9   2       37.54       31.45      3.63 o 
  -5  -9   2      113.61      103.16      4.35 o 
  -4  -9   2      384.99      374.06     10.16 o 
  -3  -9   2      378.38      384.21     10.24 o 
  -2  -9   2        6.55        6.00      1.40 o 
  -1  -9   2      118.07      114.83      4.46 o 
   0  -9   2      170.60      170.43      6.69 o 
   1  -9   2      366.35      326.84      8.92 o 
   2  -9   2        0.17        1.39      1.09 o 
   3  -9   2      185.73      201.51      7.21 o 
   4  -9   2        0.02        1.43      1.61 o 
   5  -9   2       48.49       50.90      5.26 o 
   6  -9   2       72.40       88.47      6.79 o 
 -11  -8   2        8.75       10.65      2.85 o 
 -10  -8   2       12.48        9.13      2.86 o 
  -9  -8   2       31.26       35.60      4.45 o 
  -8  -8   2       99.87      103.83      4.38 o 
  -7  -8   2      119.44      126.75      5.84 o 
  -6  -8   2        0.03        2.68      1.19 o 
  -5  -8   2      168.13      142.59      6.63 o 
  -4  -8   2       24.40       22.69      2.18 o 
  -3  -8   2      215.70      213.00      6.34 o 
  -2  -8   2      201.40      182.93      5.70 o 
  -1  -8   2      479.15      412.03     10.46 o 
   0  -8   2       83.72       79.23      3.40 o 
   1  -8   2      251.68      202.08     11.44 o 
   2  -8   2      224.38      215.63      5.25 o 
   3  -8   2      126.63      110.39      5.28 o 
   4  -8   2       64.36       66.53      2.68 o 
   5  -8   2       61.19       75.82      5.55 o 
   6  -8   2       20.44       22.53      3.83 o 
   7  -8   2        2.15        3.55      2.39 o 
 -11  -7   2       13.19       14.15      3.18 o 
 -10  -7   2       75.78       75.59      5.75 o 
  -9  -7   2        8.44        8.31      2.48 o 
  -8  -7   2      285.42      305.05      9.43 o 
  -7  -7   2      135.93      132.78      7.37 o 
  -6  -7   2      124.93      117.76      4.32 o 
  -5  -7   2      418.51      419.99     10.58 o 
  -4  -7   2      113.28      101.22      3.81 o 
  -3  -7   2      126.46      130.22      4.42 o 
  -2  -7   2        8.02        9.53      1.40 o 
  -1  -7   2      446.94      454.18     11.07 o 
   0  -7   2      658.21      661.84     12.47 o 
   1  -7   2        4.82        3.76      0.82 o 
   2  -7   2      113.49      118.38      4.10 o 
   3  -7   2        3.71        6.11      1.07 o 
   4  -7   2        8.43       11.39      1.65 o 
   5  -7   2       15.78       13.12      2.90 o 
   6  -7   2      137.64      127.22      7.69 o 
   7  -7   2        1.68        1.64      1.94 o 
   8  -7   2       20.93       23.28      4.17 o 
 -12  -6   2        6.37        2.13      2.31 o 
 -11  -6   2        0.45        0.19      1.96 o 
 -10  -6   2        0.32       -0.51      1.73 o 
  -9  -6   2      322.87      338.13     13.85 o 
  -8  -6   2      285.98      268.56     11.32 o 
  -7  -6   2       29.83       28.62      2.22 o 
  -6  -6   2       50.50       49.68      2.63 o 
  -5  -6   2     1016.44     1105.53     24.26 o 
  -4  -6   2      186.44      197.12      5.68 o 
  -3  -6   2      204.68      175.48      5.98 o 
  -2  -6   2       64.75       66.40      2.75 o 
  -1  -6   2      189.41      181.02      9.14 o 
   0  -6   2       15.20       18.25      1.29 o 
   1  -6   2     1706.12     1817.34     38.76 o 
   2  -6   2        4.89        4.96      0.83 o 
   3  -6   2      144.42      146.26      3.78 o 
   4  -6   2       94.88       77.28      3.19 o 
   5  -6   2       12.63       13.08      1.61 o 
   6  -6   2       45.98       53.55      5.08 o 
   7  -6   2       29.40       30.01      4.49 o 
   8  -6   2        0.13        0.14      2.06 o 
   9  -6   2        0.03       -2.41      1.61 o 
 -12  -5   2        4.16       -0.24      2.01 o 
 -11  -5   2       10.91       17.92      3.60 o 
 -10  -5   2       27.61       29.41      3.84 o 
  -9  -5   2      213.49      202.64      9.50 o 
  -8  -5   2        4.39        3.95      1.96 o 
  -7  -5   2      681.19      677.62     15.53 o 
  -6  -5   2      199.35      205.24      5.77 o 
  -5  -5   2        5.65        5.32      1.08 o 
  -4  -5   2     1252.67     1264.56     27.13 o 
  -3  -5   2       43.25       63.38      5.56 o 
  -2  -5   2     1523.64     1526.53     32.24 o 
  -1  -5   2       29.45       31.06      1.61 o 
   0  -5   2      124.69      103.19      3.32 o 
   1  -5   2       10.17       16.26      1.06 o 
   2  -5   2      155.27      173.78      3.98 o 
   3  -5   2       82.03       84.65      2.46 o 
   4  -5   2       61.48       59.39      2.73 o 
   5  -5   2      174.88      162.37      6.51 o 
   6  -5   2      234.53      269.09      7.75 o 
   7  -5   2        2.62        3.21      2.29 o 
   8  -5   2      128.60      150.51      9.07 o 
   9  -5   2       21.78       24.05      4.37 o 
 -12  -4   2        0.59        1.68      2.13 o 
 -11  -4   2        0.12       -0.77      1.97 o 
 -10  -4   2       12.44       10.03      2.60 o 
  -9  -4   2       12.06       13.47      2.79 o 
  -8  -4   2       69.79       65.67      6.02 o 
  -7  -4   2      160.97      165.10      5.66 o 
  -6  -4   2      129.00      133.21      3.28 o 
  -5  -4   2     1714.01     1755.50     30.26 o 
  -4  -4   2      352.61      376.34      7.15 o 
  -3  -4   2      636.92      704.79     15.52 o 
  -2  -4   2       33.82       46.92      1.99 o 
  -1  -4   2        1.26        0.43      0.31 o 
   0  -4   2      427.60      406.55      7.52 o 
   1  -4   2       29.08       44.25      2.53 o 
   2  -4   2        0.62        1.07      0.48 o 
   3  -4   2        0.43        0.79      0.48 o 
   4  -4   2       15.43       11.52      0.98 o 
   5  -4   2        8.04       11.10      1.10 o 
   6  -4   2      119.68      117.62      4.19 o 
   7  -4   2       34.80       41.06      4.66 o 
   8  -4   2       66.47       71.59      5.92 o 
   9  -4   2       19.03       26.99      4.54 o 
  10  -4   2        5.09        5.94      2.65 o 
 -12  -3   2       44.38       49.81      5.05 o 
 -11  -3   2        1.97        5.00      2.53 o 
 -10  -3   2       88.53       83.85      6.83 o 
  -9  -3   2       80.25       73.95      3.54 o 
  -8  -3   2        6.13        7.22      1.39 o 
  -7  -3   2      549.48      547.36     13.10 o 
  -6  -3   2        5.90        7.03      1.13 o 
  -5  -3   2       48.46       41.80      1.51 o 
  -4  -3   2      217.79      211.48      4.31 o 
  -3  -3   2     2165.23     2450.60     41.49 o 
  -2  -3   2     5651.07     6147.15    124.71 o 
  -1  -3   2      324.95      325.42      7.47 o 
   0  -3   2     5419.44     5565.04     93.09 o 
   1  -3   2       51.76       62.45      1.65 o 
   2  -3   2        2.84        2.55      0.49 o 
   3  -3   2      486.73      504.77      9.32 o 
   4  -3   2       49.67       56.96      1.81 o 
   5  -3   2      360.64      336.13      6.75 o 
   6  -3   2       28.28       27.11      1.85 o 
   7  -3   2      178.21      183.23      5.84 o 
   8  -3   2        0.05       -0.91      1.75 o 
   9  -3   2        0.70        1.41      2.04 o 
  10  -3   2        0.29        5.31      2.22 o 
  11  -3   2        5.81       13.50      3.93 o 
 -12  -2   2        1.70        3.53      1.52 o 
 -11  -2   2       42.23       47.75      3.28 o 
 -10  -2   2       34.18       38.42      2.87 o 
  -9  -2   2      133.93      133.82      4.93 o 
  -8  -2   2       46.81       46.67      2.72 o 
  -7  -2   2       23.57       21.31      1.88 o 
  -6  -2   2        8.21        9.38      0.74 o 
  -5  -2   2      273.45      250.09      5.01 o 
  -4  -2   2      117.66      124.56      2.80 o 
  -3  -2   2       27.91       23.78      0.92 o 
  -2  -2   2     4604.82     5367.69     89.85 o 
  -1  -2   2     3394.57     3512.60     71.35 o 
   0  -2   2     2789.06     3364.69     56.47 o 
   1  -2   2       16.93       20.09      1.95 o 
   2  -2   2      626.71      640.33     11.26 o 
   3  -2   2       61.91       70.75      1.82 o 
   4  -2   2      212.15      218.66      4.51 o 
   5  -2   2        7.20        2.83      0.56 o 
   6  -2   2       97.95       96.41      3.50 o 
   7  -2   2        2.28        3.73      1.11 o 
   8  -2   2      100.30       99.65      4.00 o 
   9  -2   2        7.94        8.21      2.79 o 
  10  -2   2       29.43       40.28      5.26 o 
  11  -2   2        2.10        8.24      2.88 o 
 -12  -1   2       27.22       25.50      2.82 o 
 -11  -1   2       36.89       40.89      3.11 o 
 -10  -1   2       41.57       32.71      2.70 o 
  -9  -1   2       11.99       13.32      1.77 o 
  -8  -1   2       97.62      116.14      4.69 o 
  -7  -1   2      232.65      203.57      6.00 o 
  -6  -1   2        0.93        0.18      0.68 o 
  -5  -1   2       48.95       44.48      1.32 o 
  -4  -1   2     1196.89     1298.46     22.30 o 
  -3  -1   2     1646.79     1783.38     30.25 o 
  -2  -1   2       74.32       70.57      1.63 o 
  -1  -1   2        4.69        5.37      0.39 o 
   0  -1   2     4686.72     4704.60     78.96 o 
   1  -1   2        5.81        2.99      0.43 o 
   2  -1   2     1115.53     1178.09     24.20 o 
   3  -1   2     3925.98     3956.26     80.19 o 
   4  -1   2      306.07      328.56      8.36 o 
   5  -1   2      190.80      181.71     11.00 o 
   6  -1   2       62.46       77.89      2.86 o 
   7  -1   2        0.07       -0.10      0.67 o 
   8  -1   2       48.62       44.54      2.53 o 
   9  -1   2      126.82      111.40      6.92 o 
  10  -1   2       39.55       46.27      5.48 o 
  11  -1   2       20.84       20.98      4.14 o 
 -12   0   2       19.06       19.58      2.67 o 
 -11   0   2        9.43       11.58      2.03 o 
 -10   0   2        3.46        1.03      1.30 o 
  -9   0   2        0.68        0.66      1.12 o 
  -8   0   2      213.93      217.25      6.64 o 
  -7   0   2        0.66        0.33      0.90 o 
  -6   0   2     1554.38     1672.50     36.23 o 
  -5   0   2       73.70       69.00      2.98 o 
  -4   0   2     2064.13     2290.86     48.34 o 
  -3   0   2       17.37       18.99      1.41 o 
  -2   0   2    12441.44    11301.26    234.25 o 
  -1   0   2        0.22        0.20      0.21 o 
   0   0   2     3022.46     3167.86     65.32 o 
   1   0   2        4.37        3.43      1.14 o 
   2   0   2    11891.00    10095.47    235.67 o 
   3   0   2       23.29       20.25      0.79 o 
   4   0   2      970.22     1054.89     18.31 o 
   5   0   2       45.11       36.04      5.88 o 
   6   0   2      405.49      362.05      9.61 o 
   7   0   2        0.04       -0.45      0.69 o 
   8   0   2       10.46       16.77      2.01 o 
   9   0   2        1.95        2.91      1.17 o 
  10   0   2       27.38       27.72      3.91 o 
  11   0   2       26.85       28.45      4.56 o 
  12   0   2        4.61        8.51      2.88 o 
 -11   1   2       37.21       41.64      3.32 o 
 -10   1   2       13.64       13.27      1.94 o 
  -9   1   2       58.22       50.84      3.10 o 
  -8   1   2       57.15       60.60      3.20 o 
  -7   1   2      121.20      109.42      5.91 o 
  -6   1   2        5.58        8.12      2.42 o 
  -5   1   2      253.94      261.67      6.84 o 
  -4   1   2       29.38       29.94      2.00 o 
  -3   1   2     2230.14     2250.68     47.29 o 
  -2   1   2      718.09      737.87     12.78 o 
  -1   1   2        0.76       -0.41      0.30 o 
   0   1   2     3577.47     3718.81     83.12 o 
   1   1   2        0.89        1.31      0.22 o 
   2   1   2     1579.81     1497.47     31.17 o 
   3   1   2     3409.49     3533.21     59.33 o 
   4   1   2     1721.39     1884.98     32.05 o 
   5   1   2        0.55        1.14      0.49 o 
   6   1   2      189.58      194.91      6.57 o 
   7   1   2      142.13      126.92     12.06 o 
   8   1   2       72.90       77.43      3.33 o 
   9   1   2        0.26       -0.54      0.93 o 
  10   1   2        8.96        8.84      1.60 o 
  11   1   2       21.54       24.89      4.37 o 
  12   1   2       13.56       17.76      3.81 o 
 -11   2   2        2.11        3.41      1.45 o 
 -10   2   2       31.36       30.30      2.73 o 
  -9   2   2       20.28       23.39      3.84 o 
  -8   2   2      169.96      169.27      5.74 o 
  -7   2   2       81.34       81.58      3.41 o 
  -6   2   2       72.52       67.16      2.97 o 
  -5   2   2       60.47       76.79      3.01 o 
  -4   2   2      366.72      382.28      7.15 o 
  -3   2   2       60.91       64.82      2.06 o 
  -2   2   2     5271.33     5117.84     85.70 o 
  -1   2   2     1008.53     1051.24     17.99 o 
   0   2   2     5432.66     5540.54     92.63 o 
   1   2   2     9639.92     9613.66    196.96 o 
   2   2   2      736.24      774.58     13.38 o 
   3   2   2      482.22      468.47      8.39 o 
   4   2   2      853.33      874.35     15.30 o 
   5   2   2     1580.17     1651.45     34.42 o 
   6   2   2       90.32      113.18      3.71 o 
   7   2   2       31.97       41.47      5.06 o 
   8   2   2      105.97       99.91      5.11 o 
   9   2   2       62.93       55.10      3.05 o 
  10   2   2       30.41       25.78      2.38 o 
  11   2   2       15.10       16.37      3.07 o 
  12   2   2        0.64       -1.68      1.48 o 
 -11   3   2        0.37       -0.10      2.22 o 
 -10   3   2       19.35       27.74      2.65 o 
  -9   3   2       70.40       83.42      3.96 o 
  -8   3   2      163.83      157.52      5.58 o 
  -7   3   2       12.68       18.06      1.93 o 
  -6   3   2      972.81      958.91     21.88 o 
  -5   3   2      133.41      129.17      4.32 o 
  -4   3   2      102.98       85.85      2.27 o 
  -3   3   2     3050.11     3286.08     55.51 o 
  -2   3   2      194.67      228.39      4.54 o 
  -1   3   2     1142.71     1106.39     19.09 o 
   0   3   2     1511.57     1642.88     27.92 o 
   1   3   2     1660.07     1741.82     29.57 o 
   2   3   2        0.49        0.34      0.23 o 
   3   3   2      204.34      220.76      5.32 o 
   4   3   2      151.09      166.36      3.54 o 
   5   3   2      971.18     1001.62     17.60 o 
   6   3   2      350.96      348.73      6.82 o 
   7   3   2      187.37      176.60      4.12 o 
   8   3   2       62.61       58.23      4.29 o 
   9   3   2       12.85       10.56      1.66 o 
  10   3   2       30.21       36.55      2.78 o 
  11   3   2        9.33       10.00      1.78 o 
  12   3   2        4.41        4.38      2.29 o 
 -10   4   2       28.24       35.28      5.24 o 
  -9   4   2       15.66       19.78      2.37 o 
  -8   4   2       13.45       17.83      2.17 o 
  -7   4   2       13.27       13.49      1.84 o 
  -6   4   2        3.00        3.82      1.55 o 
  -5   4   2     2018.37     2022.39     43.63 o 
  -4   4   2       42.10       47.76      2.36 o 
  -3   4   2        7.65       11.10      1.02 o 
  -2   4   2      186.53      220.89      4.60 o 
  -1   4   2     3864.89     4177.13     70.25 o 
   0   4   2     3615.38     3771.96     63.52 o 
   1   4   2        8.48        9.77      0.74 o 
   2   4   2      670.92      732.00     12.97 o 
   3   4   2      388.25      433.89      8.05 o 
   4   4   2      767.89      918.98     16.22 o 
   5   4   2     1151.46     1096.34     19.22 o 
   6   4   2      420.94      392.39      7.64 o 
   7   4   2      397.94      382.25      7.70 o 
   8   4   2      112.65      100.45      5.48 o 
   9   4   2       22.94       22.43      2.12 o 
  10   4   2        1.71        3.68      1.31 o 
  11   4   2       18.76       25.63      3.05 o 
  -9   5   2       31.03       29.99      2.79 o 
  -8   5   2       45.00       50.26      6.19 o 
  -7   5   2       11.98       14.30      2.45 o 
  -6   5   2       63.90       64.93      3.24 o 
  -5   5   2        3.78        2.92      1.55 o 
  -4   5   2      330.07      288.12      6.06 o 
  -3   5   2       56.15       56.84      2.32 o 
  -2   5   2      209.11      253.12      7.43 o 
  -1   5   2      815.00      862.98     15.43 o 
   0   5   2     1305.60     1327.62     23.10 o 
   1   5   2     3052.44     3476.28     58.80 o 
   2   5   2      124.38      155.09      3.51 o 
   3   5   2      445.14      479.15      7.20 o 
   4   5   2      546.15      544.40     10.10 o 
   5   5   2       53.24       49.46      1.79 o 
   6   5   2        1.09        2.14      0.69 o 
   7   5   2        7.94        8.98      1.05 o 
   8   5   2      247.78      230.07      5.24 o 
   9   5   2      219.95      208.87      6.51 o 
  10   5   2      102.44       94.95      5.76 o 
  11   5   2       16.13       17.69      3.18 o 
  12   5   2       39.11       36.64      4.35 o 
  -9   6   2        1.21        0.40      1.89 o 
  -8   6   2        0.49       -0.42      1.14 o 
  -7   6   2        3.29        3.26      1.72 o 
  -6   6   2        1.26        1.15      1.02 o 
  -5   6   2       18.58       19.32      1.93 o 
  -4   6   2        0.50        1.39      0.85 o 
  -3   6   2       80.56       63.73      2.24 o 
  -2   6   2       22.35       18.39      1.95 o 
  -1   6   2      298.14      238.79      5.19 o 
   0   6   2     1171.85     1262.96     22.23 o 
   1   6   2       13.79       18.74      1.20 o 
   2   6   2       76.40       72.94      2.19 o 
   3   6   2       95.68       76.34      1.76 o 
   4   6   2       79.46       94.07      2.58 o 
   5   6   2      344.73      301.06      6.21 o 
   6   6   2        4.10        2.86      0.74 o 
   7   6   2       22.92       24.51      1.49 o 
   8   6   2      150.08      141.47      4.65 o 
   9   6   2      198.20      186.44      8.56 o 
  10   6   2        0.00       -1.05      1.48 o 
  11   6   2       16.69       11.35      2.93 o 
  12   6   2       18.98       17.76      3.44 o 
  -8   7   2        7.07       11.75      3.06 o 
  -7   7   2        1.37        2.23      1.30 o 
  -6   7   2      118.77      120.16      4.90 o 
  -5   7   2       47.01       48.07      3.16 o 
  -4   7   2       17.54       15.22      1.81 o 
  -3   7   2      197.99      202.35      4.87 o 
  -2   7   2       42.17       34.97      1.72 o 
  -1   7   2      216.71      210.21      4.91 o 
   0   7   2      461.25      418.42      8.35 o 
   1   7   2      375.03      386.58      7.84 o 
   2   7   2      144.22      135.45      3.46 o 
   3   7   2      406.85      423.56      6.67 o 
   4   7   2      208.63      204.26      4.67 o 
   5   7   2      253.36      256.00      7.11 o 
   6   7   2       10.40        8.72      1.52 o 
   7   7   2      482.86      472.00     18.20 o 
   8   7   2        0.39        1.71      1.05 o 
   9   7   2      120.13       96.15      5.87 o 
  10   7   2       30.78       26.74      3.86 o 
  11   7   2       11.48       11.13      2.90 o 
  12   7   2        1.95       -2.91      1.94 o 
  -7   8   2        1.46        4.44      1.83 o 
  -6   8   2       12.25       17.95      2.33 o 
  -5   8   2       17.97       21.80      3.04 o 
  -4   8   2       10.66       13.63      2.73 o 
  -3   8   2       33.31       35.15      1.99 o 
  -2   8   2       50.16       44.44      2.02 o 
  -1   8   2      141.17      127.46      3.60 o 
   0   8   2       13.74       19.94      1.42 o 
   1   8   2       35.32       34.23      1.83 o 
   2   8   2      626.31      650.32     12.38 o 
   3   8   2        6.85        4.58      1.30 o 
   4   8   2        0.13       -0.40      1.35 o 
   5   8   2       94.93       86.51      3.63 o 
   6   8   2       94.48       98.64      3.91 o 
   7   8   2        0.06        1.30      1.09 o 
   8   8   2       20.38       20.72      4.23 o 
   9   8   2       17.55       16.34      2.52 o 
  10   8   2       25.73       27.65      4.19 o 
  11   8   2        2.11        2.69      2.03 o 
  12   8   2       41.14       37.26      4.61 o 
  -6   9   2       19.29       27.24      2.83 o 
  -5   9   2       41.51       41.68      3.17 o 
  -4   9   2        9.76        7.45      1.93 o 
  -3   9   2       61.15       64.24      3.14 o 
  -2   9   2        7.56        6.97      1.66 o 
  -1   9   2       29.88       34.34      2.01 o 
   0   9   2      318.99      324.24      7.53 o 
   1   9   2      122.99      113.79      7.62 o 
   2   9   2        2.35        2.83      1.15 o 
   3   9   2      185.79      183.23      5.89 o 
   4   9   2      267.04      259.08      7.55 o 
   5   9   2        0.21       -1.02      1.04 o 
   6   9   2       29.27       28.25      2.50 o 
   7   9   2      117.43      116.85      4.57 o 
   8   9   2       15.38       12.47      1.89 o 
   9   9   2       30.29       33.85      2.72 o 
  10   9   2        0.11       -2.03      2.03 o 
  11   9   2       14.14       16.79      3.51 o 
  -5  10   2        1.06        0.77      1.64 o 
  -4  10   2       19.71       17.09      2.30 o 
  -3  10   2        0.00       -0.42      0.96 o 
  -2  10   2       62.27       72.54      6.21 o 
  -1  10   2        0.04       -0.75      1.02 o 
   0  10   2       19.92       17.92      4.12 o 
   1  10   2        1.16        1.90      1.33 o 
   2  10   2      317.10      315.41      8.89 o 
   3  10   2        0.17        0.36      1.23 o 
   4  10   2       12.78       12.21      1.95 o 
   5  10   2        0.91        1.77      1.24 o 
   6  10   2       24.42       28.08      2.63 o 
   7  10   2        7.70        6.76      1.79 o 
   8  10   2       71.56       66.84      3.60 o 
   9  10   2        6.31        2.36      2.25 o 
  10  10   2       36.61       36.07      4.75 o 
  -4  11   2        0.43        1.36      1.80 o 
  -3  11   2       65.08       69.20      5.26 o 
  -2  11   2        1.65        2.76      1.28 o 
  -1  11   2       18.52       15.88      2.09 o 
   0  11   2        3.79        5.84      1.44 o 
   1  11   2       35.85       40.50      3.01 o 
   2  11   2        0.88       -0.16      1.09 o 
   3  11   2        0.15       -0.18      1.04 o 
   4  11   2       31.98       33.34      2.89 o 
   5  11   2        0.45       -1.61      1.07 o 
   6  11   2        0.57        0.25      1.27 o 
   7  11   2       96.51       80.99      4.18 o 
   8  11   2        0.85        2.79      1.47 o 
   9  11   2        0.70        1.45      1.61 o 
  10  11   2       10.43       11.63      3.30 o 
  -2  12   2       50.28       53.87      5.15 o 
  -1  12   2        2.91        5.30      1.76 o 
   0  12   2       26.67       27.61      2.74 o 
   1  12   2       31.47       31.71      3.04 o 
   2  12   2      109.58      113.36      5.03 o 
   3  12   2        3.68        5.37      1.70 o 
   4  12   2        2.06        0.11      1.37 o 
   5  12   2        4.12        1.31      1.50 o 
   6  12   2      141.22      142.09      5.80 o 
   7  12   2        2.89        2.51      1.71 o 
   8  12   2        0.23       -1.29      1.55 o 
   9  12   2        0.50        0.67      1.43 o 
   0  13   2       29.08       37.16      3.30 o 
   1  13   2       47.57       57.55      9.32 o 
   2  13   2       36.73       43.75      3.75 o 
   3  13   2       10.94       15.07      3.54 o 
   4  13   2      131.21      126.71      5.55 o 
   5  13   2       12.76       11.40      2.12 o 
   6  13   2        1.73        2.14      1.74 o 
   7  13   2       47.14       50.16      3.75 o 
  -7 -12   3        6.66       10.51      2.16 o 
  -6 -12   3        0.00        1.28      1.51 o 
  -5 -12   3      154.68      137.50      5.61 o 
  -4 -12   3       93.71       92.45      4.57 o 
  -3 -12   3       13.00       15.99      2.35 o 
  -2 -12   3       10.97       11.22      2.04 o 
  -1 -12   3       90.41       84.79      4.23 o 
   0 -12   3        0.31        1.28      1.53 o 
   1 -12   3        0.65       -2.67      1.99 o 
  -9 -11   3       26.54       31.93      4.75 o 
  -8 -11   3       18.79       20.70      2.71 o 
  -7 -11   3       21.62       22.71      2.77 o 
  -6 -11   3       85.24       83.99      5.77 o 
  -5 -11   3        0.29        0.93      1.56 o 
  -4 -11   3       34.59       32.77      2.89 o 
  -3 -11   3       10.24       15.72      4.32 o 
  -2 -11   3       16.40       18.50      2.28 o 
  -1 -11   3        0.12       -1.05      1.61 o 
   0 -11   3      150.69      155.24      5.81 o 
   1 -11   3        9.59       15.91      3.39 o 
   2 -11   3       17.77       13.10      3.16 o 
   3 -11   3        1.99       -1.83      1.97 o 
 -10 -10   3       43.17       50.20      5.73 o 
  -9 -10   3      104.55       93.10      6.95 o 
  -8 -10   3       12.90       16.87      2.35 o 
  -7 -10   3       72.63       77.17      4.00 o 
  -6 -10   3        0.86        0.96      1.78 o 
  -5 -10   3      176.03      169.03     12.30 o 
  -4 -10   3       38.47       36.02      2.87 o 
  -3 -10   3        4.57        5.25      1.48 o 
  -2 -10   3        0.73        0.98      1.11 o 
  -1 -10   3      124.15      131.12      5.01 o 
   0 -10   3       38.83       39.02      2.85 o 
   1 -10   3       22.17       21.31      2.23 o 
   2 -10   3        1.19       -1.45      1.69 o 
   3 -10   3       14.63       19.25      3.44 o 
 -10  -9   3       26.35       33.31      4.87 o 
  -9  -9   3        2.04        7.63      2.59 o 
  -8  -9   3        1.18        0.96      1.32 o 
  -7  -9   3       53.10       58.16      3.31 o 
  -6  -9   3      301.00      302.14     15.42 o 
  -5  -9   3       12.01        9.45      1.73 o 
  -4  -9   3       22.04       21.29      2.17 o 
  -3  -9   3      465.79      488.55     12.47 o 
  -2  -9   3       49.68       49.97      2.97 o 
  -1  -9   3       27.49       31.98      2.50 o 
   0  -9   3      319.76      293.48     11.48 o 
   1  -9   3       11.95       15.01      1.91 o 
   2  -9   3       40.51       38.23      3.89 o 
   3  -9   3        0.54       -1.19      1.43 o 
   6  -9   3        0.01       -1.82      1.89 o 
 -11  -8   3       75.82       68.94      5.69 o 
 -10  -8   3       94.22       84.66      6.32 o 
  -9  -8   3        6.03        6.38      2.57 o 
  -8  -8   3       23.70       20.59      2.30 o 
  -7  -8   3       14.72       14.70      1.91 o 
  -6  -8   3        0.03        1.32      1.34 o 
  -5  -8   3       86.25       83.39      3.69 o 
  -4  -8   3        6.10        8.94      1.53 o 
  -3  -8   3        0.17        1.26      0.98 o 
  -2  -8   3      270.49      238.46      6.92 o 
  -1  -8   3      448.48      388.51     12.79 o 
   0  -8   3      349.11      333.28      9.01 o 
   1  -8   3        1.95        4.26      3.49 o 
   2  -8   3      264.26      246.47      9.76 o 
   3  -8   3      237.63      228.70      6.82 o 
   4  -8   3       52.28       49.38      3.10 o 
   5  -8   3        0.28        1.07      1.68 o 
   6  -8   3        0.18        1.24      1.92 o 
   7  -8   3        5.68        8.75      3.21 o 
 -11  -7   3        0.23        3.27      2.31 o 
 -10  -7   3        6.97       13.13      3.00 o 
  -9  -7   3       40.93       32.00      4.02 o 
  -8  -7   3      257.12      254.19     11.21 o 
  -7  -7   3      124.30      118.78      7.27 o 
  -6  -7   3      375.71      392.49     10.23 o 
  -5  -7   3        0.03       -0.09      1.28 o 
  -4  -7   3      422.42      394.00     10.03 o 
  -3  -7   3      414.50      366.47      9.43 o 
  -2  -7   3      247.45      243.82      6.77 o 
  -1  -7   3      191.80      159.71      5.06 o 
   0  -7   3      104.72       95.09      6.87 o 
   1  -7   3      285.67      279.99      7.32 o 
   2  -7   3        0.16        0.69      0.70 o 
   3  -7   3      104.47      106.91      5.38 o 
   4  -7   3        0.92       -0.35      1.16 o 
   5  -7   3       56.99       67.91      5.29 o 
   6  -7   3       50.05       60.89      5.59 o 
   7  -7   3        6.32        4.31      2.50 o 
   8  -7   3       50.59       48.66      5.64 o 
 -12  -6   3       10.24       16.91      3.56 o 
 -11  -6   3       21.61       21.31      3.58 o 
 -10  -6   3        1.44        0.91      1.94 o 
  -9  -6   3      116.62      116.83      7.13 o 
  -8  -6   3      397.45      363.56     14.17 o 
  -7  -6   3      152.25      160.55      5.31 o 
  -6  -6   3        0.99        1.98      1.07 o 
  -5  -6   3       11.96       12.52      1.61 o 
  -4  -6   3      572.39      577.51     13.50 o 
  -3  -6   3      101.00      118.03      3.99 o 
  -2  -6   3      108.87      126.21      4.05 o 
  -1  -6   3       10.34        7.25      1.73 o 
   0  -6   3      204.92      220.58      4.74 o 
   1  -6   3       98.73      104.72      2.90 o 
   2  -6   3      640.81      658.07     12.34 o 
   3  -6   3      139.36      146.73      3.83 o 
   4  -6   3       61.43       70.36      2.51 o 
   5  -6   3        1.91        2.31      1.62 o 
   6  -6   3       23.42       24.75      3.81 o 
   7  -6   3        5.40        6.99      2.71 o 
   8  -6   3        1.72        0.66      2.20 o 
   9  -6   3        3.24        7.93      2.83 o 
 -12  -5   3        0.98        0.07      1.78 o 
 -11  -5   3       29.18       30.88      4.19 o 
 -10  -5   3       56.10       38.62      4.26 o 
  -9  -5   3      529.48      516.34     18.95 o 
  -8  -5   3      227.74      226.43     10.11 o 
  -7  -5   3      850.32      906.95     20.32 o 
  -6  -5   3        0.01        0.38      1.42 o 
  -5  -5   3      215.40      245.83      6.63 o 
  -4  -5   3      431.64      463.32     11.01 o 
  -3  -5   3      158.91      126.54      4.04 o 
  -2  -5   3      784.58      765.34     24.27 o 
  -1  -5   3       44.26       44.54      1.99 o 
   0  -5   3       53.26       51.40      1.66 o 
   1  -5   3      432.02      357.50      7.04 o 
   2  -5   3        8.63       11.81      0.98 o 
   3  -5   3       46.15       39.98      1.77 o 
   4  -5   3      225.31      217.83      4.98 o 
   5  -5   3      204.33      203.28      4.90 o 
   6  -5   3       43.92       44.19      4.45 o 
   7  -5   3      113.37      116.01      7.37 o 
   8  -5   3       11.52       13.06      3.13 o 
   9  -5   3        2.97        3.86      2.67 o 
 -12  -4   3       10.76       14.51      3.37 o 
 -11  -4   3        1.87        0.07      1.92 o 
 -10  -4   3        0.25       -0.12      1.61 o 
  -9  -4   3      172.80      162.38      8.23 o 
  -8  -4   3       59.74       53.76      4.10 o 
  -7  -4   3      299.18      298.22      8.01 o 
  -6  -4   3       85.18       91.34      2.59 o 
  -5  -4   3      411.13      421.09      8.06 o 
  -4  -4   3     2050.14     2102.26     35.89 o 
  -3  -4   3     2173.74     2497.50     51.64 o 
  -2  -4   3      681.46      757.07     16.53 o 
  -1  -4   3      163.93      210.96      4.23 o 
   0  -4   3       22.08       27.65      1.15 o 
   1  -4   3       12.92       16.95      0.94 o 
   2  -4   3      794.28      831.57     14.85 o 
   3  -4   3       13.98       13.96      1.99 o 
   4  -4   3      201.68      199.40      4.51 o 
   5  -4   3      776.63      772.35     16.51 o 
   6  -4   3      476.42      478.40     17.90 o 
   7  -4   3      327.86      340.44     14.32 o 
   8  -4   3       37.89       51.18      5.48 o 
   9  -4   3       95.71      116.90      8.26 o 
  10  -4   3       58.62       76.47      7.32 o 
 -12  -3   3       25.07       27.51      4.33 o 
 -11  -3   3       64.59       65.87      5.26 o 
 -10  -3   3       34.01       38.93      4.37 o 
  -9  -3   3      107.80      116.11      4.46 o 
  -8  -3   3       22.05       21.30      2.00 o 
  -7  -3   3      501.17      477.80     11.76 o 
  -6  -3   3      725.73      692.62     12.61 o 
  -5  -3   3       27.29       20.93      1.27 o 
  -4  -3   3       16.52       14.58      1.02 o 
  -3  -3   3     2468.26     2650.25     44.80 o 
  -2  -3   3      615.50      665.26     14.49 o 
  -1  -3   3      309.74      375.12      6.84 o 
   0  -3   3     1688.61     1775.05     30.18 o 
   1  -3   3      271.34      288.02      5.54 o 
   2  -3   3       22.12       24.88      1.07 o 
   3  -3   3      109.49      132.82      3.15 o 
   4  -3   3      377.70      398.10      7.70 o 
   5  -3   3       86.50      103.00      2.89 o 
   6  -3   3      639.83      623.79     14.68 o 
   7  -3   3       24.77       26.60      3.83 o 
   8  -3   3        4.43        3.56      2.18 o 
   9  -3   3        0.26        1.89      2.34 o 
  10  -3   3        6.13        2.25      2.38 o 
  11  -3   3       11.41       11.68      3.37 o 
 -12  -2   3       26.30       34.85      4.49 o 
 -11  -2   3       12.63        7.49      1.80 o 
 -10  -2   3       73.48       71.70      3.60 o 
  -9  -2   3        0.28       -0.45      0.92 o 
  -8  -2   3      294.19      272.67      7.75 o 
  -7  -2   3        1.10        1.10      1.13 o 
  -6  -2   3        0.45       -0.58      0.64 o 
  -5  -2   3     1118.63     1182.77     20.57 o 
  -4  -2   3      269.34      244.69      4.90 o 
  -3  -2   3      561.92      639.46     11.34 o 
  -2  -2   3     2018.84     2340.16     42.76 o 
  -1  -2   3    18992.23    17321.62    289.76 o 
   0  -2   3      697.62      738.97     15.80 o 
   1  -2   3      533.85      622.03     10.93 o 
   2  -2   3     1402.48     1420.22     24.29 o 
   3  -2   3      365.19      351.36      6.61 o 
   4  -2   3      181.07      190.31      4.06 o 
   5  -2   3       18.39       21.58      1.15 o 
   6  -2   3      327.61      286.84      7.58 o 
   7  -2   3       21.06       16.51      1.67 o 
   8  -2   3        5.76        3.79      1.96 o 
   9  -2   3       81.47       77.64      6.01 o 
  10  -2   3       14.46       24.85      4.45 o 
  11  -2   3        5.26        5.45      2.95 o 
 -12  -1   3       12.89       11.66      2.17 o 
 -11  -1   3       13.15       14.96      6.54 o 
 -10  -1   3       21.58       29.22      2.67 o 
  -9  -1   3      270.00      229.89      7.14 o 
  -8  -1   3       10.67       11.71      1.67 o 
  -7  -1   3      127.33      106.84      9.93 o 
  -6  -1   3      658.58      608.57     14.31 o 
  -5  -1   3      509.03      585.15     10.61 o 
  -4  -1   3       49.47       56.23      1.61 o 
  -3  -1   3     2774.94     2911.73     49.05 o 
  -2  -1   3      108.57      113.23      2.41 o 
  -1  -1   3     1281.50     1370.54     23.26 o 
   0  -1   3      202.39      220.14      4.06 o 
   1  -1   3      130.43      140.72      3.58 o 
   2  -1   3       55.98       47.64      1.69 o 
   3  -1   3       23.23       20.26      0.85 o 
   4  -1   3     1678.53     1517.04     26.09 o 
   5  -1   3      108.78      109.46      2.63 o 
   6  -1   3        4.57        1.87      0.71 o 
   7  -1   3        4.65        7.59      1.13 o 
   8  -1   3       81.05       79.79      5.76 o 
   9  -1   3       63.53       52.03      5.26 o 
  10  -1   3       13.39       17.54      3.60 o 
  11  -1   3        2.93        2.59      2.46 o 
 -11   0   3       70.05       77.76      4.09 o 
 -10   0   3        3.27        2.45      2.23 o 
  -9   0   3      133.85      132.87      5.05 o 
  -8   0   3       12.98       13.60      2.61 o 
  -7   0   3      320.85      273.21     19.90 o 
  -6   0   3        0.02       -0.80      0.73 o 
  -5   0   3        3.56        5.08      2.04 o 
  -4   0   3       41.21       36.11      1.78 o 
  -3   0   3      782.92      835.80     14.52 o 
  -2   0   3        0.17       -0.18      0.26 o 
  -1   0   3     5274.02     5364.83     89.79 o 
   0   0   3        7.83       -0.51      0.66 o 
   1   0   3    16419.98    14607.63    300.36 o 
   2   0   3       29.83       30.31      1.41 o 
   3   0   3       83.62       76.62      2.42 o 
   4   0   3        0.08        0.00      0.44 o 
   5   0   3     2687.34     3020.80     51.17 o 
   6   0   3       32.84       23.11      2.02 o 
   7   0   3       97.35       92.30      5.34 o 
   8   0   3        0.75        1.68      0.97 o 
   9   0   3       39.48       32.84      4.44 o 
  10   0   3       10.49       12.79      3.07 o 
  11   0   3       22.33       31.88      4.65 o 
  12   0   3        8.06        8.05      2.97 o 
 -11   1   3        8.42        9.24      2.06 o 
 -10   1   3       30.00       33.67      2.93 o 
  -9   1   3       29.24       24.40      2.59 o 
  -8   1   3       14.54       10.78      1.72 o 
  -7   1   3       75.25       75.95      3.35 o 
  -6   1   3      425.14      423.35     10.61 o 
  -5   1   3      325.53      363.67      9.08 o 
  -4   1   3        7.13        8.17      1.06 o 
  -3   1   3     1541.86     1607.18     27.40 o 
  -2   1   3      857.90      887.66     15.33 o 
  -1   1   3      127.52      120.25      4.13 o 
   0   1   3       12.98       11.44      0.60 o 
   1   1   3     2330.13     2491.68     34.15 o 
   2   1   3        7.15        3.60      0.57 o 
   3   1   3       42.56       44.84      2.54 o 
   4   1   3     2608.00     2830.26     47.81 o 
   5   1   3       25.19       22.78      3.15 o 
   6   1   3       96.91       90.51      2.43 o 
   7   1   3      181.22      135.22      7.37 o 
   8   1   3       19.76       23.21      2.10 o 
   9   1   3      269.62      233.82      7.02 o 
  10   1   3        1.01        3.16      1.78 o 
  11   1   3       49.13       56.26      5.75 o 
  12   1   3       22.09       34.18      5.05 o 
 -11   2   3        1.77        0.82      1.29 o 
 -10   2   3        4.40        5.33      1.52 o 
  -9   2   3       44.51       49.50      3.17 o 
  -8   2   3       76.05       70.64      3.49 o 
  -7   2   3       70.43       69.11      7.56 o 
  -6   2   3        7.78        6.09      1.21 o 
  -5   2   3      128.84      129.35      4.23 o 
  -4   2   3       31.17       21.87      0.85 o 
  -3   2   3      149.11      150.09      3.81 o 
  -2   2   3      104.01       91.78      2.13 o 
  -1   2   3     5703.21     6120.03    102.29 o 
   0   2   3     2897.73     3045.87     61.89 o 
   1   2   3     4333.16     4560.13     76.27 o 
   2   2   3      127.52      134.73      2.77 o 
   3   2   3      455.31      512.32      9.20 o 
   4   2   3      294.02      361.69      6.80 o 
   5   2   3      459.64      478.85      8.84 o 
   6   2   3      109.32       77.27      3.55 o 
   7   2   3        2.43        2.54      0.72 o 
   8   2   3        2.26        1.05      1.03 o 
   9   2   3      175.33      154.86     15.20 o 
  10   2   3       53.26       47.37      4.77 o 
  11   2   3        7.14       11.32      2.67 o 
  12   2   3        1.15        1.69      2.01 o 
 -10   3   3        0.04        2.69      1.39 o 
  -9   3   3       22.63       28.83      2.65 o 
  -8   3   3       15.28       14.79      1.99 o 
  -7   3   3       97.94       91.83      3.92 o 
  -6   3   3      847.58      821.83     20.59 o 
  -5   3   3        3.54        3.54      1.28 o 
  -4   3   3        3.18        4.86      0.54 o 
  -3   3   3      657.24      642.96     11.63 o 
  -2   3   3     3371.18     3520.37     59.31 o 
  -1   3   3     3498.28     3874.03     65.13 o 
   0   3   3        8.84       15.49      0.78 o 
   1   3   3    10516.19    10287.36    171.52 o 
   2   3   3      559.75      607.50      8.79 o 
   3   3   3      586.89      643.88     11.47 o 
   4   3   3      216.34      210.51      5.34 o 
   5   3   3        9.08        6.67      0.75 o 
   6   3   3       23.27       20.14      1.51 o 
   7   3   3      150.26      155.11      5.70 o 
   8   3   3      442.23      464.73     11.73 o 
   9   3   3        2.69        3.24      1.48 o 
  10   3   3       21.12       21.19      2.26 o 
  11   3   3       58.62       63.75      5.29 o 
  12   3   3        2.66        4.49      2.20 o 
 -10   4   3       38.80       38.59      4.39 o 
  -9   4   3        6.93        6.58      1.67 o 
  -8   4   3       99.59       99.88      4.40 o 
  -7   4   3      293.09      289.15      8.54 o 
  -6   4   3      225.46      213.43      6.65 o 
  -5   4   3      215.07      200.39      6.11 o 
  -4   4   3     1711.11     1750.10     30.31 o 
  -3   4   3      534.99      505.04      9.49 o 
  -2   4   3        0.56        0.84      1.11 o 
  -1   4   3       33.50       38.76      1.72 o 
   0   4   3     1040.80     1107.14     19.25 o 
   1   4   3      357.57      305.68      5.88 o 
   2   4   3      721.42      724.58     12.88 o 
   3   4   3      312.35      315.66      6.12 o 
   4   4   3      484.83      507.04      9.38 o 
   5   4   3       27.40       31.49      1.40 o 
   6   4   3      402.47      409.68      7.99 o 
   7   4   3       88.68       80.85      2.49 o 
   8   4   3        1.22       -0.69      0.89 o 
   9   4   3      213.74      178.26     12.31 o 
  10   4   3       49.91       53.39      3.96 o 
  11   4   3       24.93       20.35      3.33 o 
  12   4   3       26.05       22.93      3.72 o 
  -9   5   3       17.67       18.06      2.37 o 
  -8   5   3       12.37        9.46      1.79 o 
  -7   5   3       14.27       15.68      2.03 o 
  -6   5   3       17.79       20.25      2.11 o 
  -5   5   3      189.88      188.70      5.99 o 
  -4   5   3        0.52        1.13      0.68 o 
  -3   5   3       66.64       61.87      2.12 o 
  -2   5   3      133.76      176.58      4.02 o 
  -1   5   3      148.77      176.87      3.94 o 
   0   5   3        4.63        2.08      0.60 o 
   1   5   3     2388.91     2438.08     41.59 o 
   2   5   3      621.94      615.29     11.22 o 
   3   5   3       43.85       52.40      1.40 o 
   4   5   3      111.71      140.47      3.35 o 
   5   5   3      973.67     1022.31     18.19 o 
   6   5   3       64.92       65.54      2.14 o 
   7   5   3      242.44      223.88      5.06 o 
   8   5   3      327.35      306.78      8.35 o 
   9   5   3      224.85      231.85      7.05 o 
  10   5   3        3.45        6.60      1.69 o 
  11   5   3      184.62      179.33      8.84 o 
  -9   6   3        2.16        2.38      1.40 o 
  -8   6   3       25.12       33.14      3.05 o 
  -7   6   3        0.02        1.51      1.16 o 
  -6   6   3       23.95       20.46      2.18 o 
  -5   6   3       13.33       17.75      3.21 o 
  -4   6   3      107.13      106.53      4.13 o 
  -3   6   3        0.02        0.70      0.62 o 
  -2   6   3      342.78      303.32      6.38 o 
  -1   6   3       13.83       14.82      1.15 o 
   0   6   3        7.49        6.08      1.06 o 
   1   6   3      815.37      916.52     20.00 o 
   2   6   3     1510.48     1503.95     26.20 o 
   3   6   3      287.16      291.31      4.81 o 
   4   6   3        1.76       -0.02      0.72 o 
   5   6   3        7.15        7.45      0.94 o 
   6   6   3     1120.70     1126.47     20.13 o 
   7   6   3      546.21      504.92      9.82 o 
   8   6   3      145.89      142.55      4.83 o 
   9   6   3       79.87       82.09      5.20 o 
  10   6   3        5.68        8.26      2.36 o 
  11   6   3       18.93       21.38      3.28 o 
  12   6   3        0.19       -0.52      1.99 o 
  -8   7   3        2.64        3.39      1.43 o 
  -7   7   3       11.65       15.12      2.36 o 
  -6   7   3        7.73        8.12      1.71 o 
  -5   7   3       72.08       70.13      3.57 o 
  -4   7   3        6.70        4.66      1.24 o 
  -3   7   3        0.04        0.52      0.70 o 
  -2   7   3      174.89      166.06      4.88 o 
  -1   7   3       12.52       13.03      1.22 o 
   0   7   3        3.81        4.53      0.85 o 
   1   7   3      692.54      654.84     14.95 o 
   2   7   3       59.12       60.17      2.11 o 
   3   7   3        0.00        0.95      0.88 o 
   4   7   3      330.48      356.19      7.31 o 
   5   7   3       70.14       62.39      2.18 o 
   6   7   3       46.99       48.95      2.62 o 
   7   7   3      155.02      135.10      4.62 o 
   8   7   3       70.64       65.03      3.02 o 
   9   7   3       22.76       26.81      3.77 o 
  10   7   3       24.68       19.32      3.34 o 
  11   7   3        5.20        2.11      2.27 o 
  12   7   3       18.20       17.83      3.62 o 
  -7   8   3       13.00       14.47      2.31 o 
  -6   8   3        5.54        6.73      1.66 o 
  -5   8   3       36.64       37.06      2.87 o 
  -4   8   3       62.84       60.19      3.26 o 
  -3   8   3       60.15       47.68      2.16 o 
  -2   8   3       17.55       12.54      1.67 o 
  -1   8   3      252.86      246.19      6.13 o 
   0   8   3      212.04      181.41      6.31 o 
   1   8   3      596.93      524.14     13.00 o 
   2   8   3      170.43      194.91      4.74 o 
   3   8   3      190.90      187.12      5.04 o 
   4   8   3       12.88       15.87      1.82 o 
   5   8   3        8.06        7.49      1.46 o 
   6   8   3       42.08       39.57      2.61 o 
   7   8   3       13.89       13.79      1.76 o 
   8   8   3        0.12       -1.12      1.22 o 
   9   8   3      176.61      172.79     11.41 o 
  10   8   3       39.24       42.72      4.68 o 
  11   8   3       56.65       66.25      5.50 o 
  12   8   3        4.40       14.76      3.42 o 
  -6   9   3       45.35       56.55      4.35 o 
  -5   9   3       19.51       25.24      3.39 o 
  -4   9   3        3.97        4.42      1.41 o 
  -3   9   3       18.08       16.56      2.01 o 
  -2   9   3       94.04      102.52      3.37 o 
  -1   9   3        4.96        4.79      1.20 o 
   0   9   3       55.99       63.40      2.59 o 
   1   9   3      138.41      151.59      4.72 o 
   2   9   3       40.68       37.73      2.61 o 
   3   9   3       31.24       30.89      2.42 o 
   4   9   3      224.77      198.55      9.26 o 
   5   9   3       20.04       19.29      2.60 o 
   6   9   3       64.99       61.75      4.52 o 
   7   9   3        7.17        6.91      1.51 o 
   8   9   3       43.15       42.67      3.04 o 
   9   9   3        2.12        1.70      1.37 o 
  10   9   3        7.15        8.96      2.88 o 
  11   9   3        7.56        4.65      2.50 o 
  -5  10   3       19.29       22.19      2.63 o 
  -4  10   3       20.41       12.93      2.08 o 
  -3  10   3       64.02       69.98      3.70 o 
  -2  10   3        4.52        7.74      1.29 o 
  -1  10   3        7.41        9.10      1.59 o 
   0  10   3        1.12        0.27      1.03 o 
   1  10   3       13.99       15.71      2.00 o 
   2  10   3        0.02       -0.47      1.14 o 
   3  10   3      349.13      358.99      9.86 o 
   4  10   3        8.93        6.82      1.71 o 
   5  10   3        3.74        2.24      1.37 o 
   6  10   3        6.26        5.71      1.56 o 
   7  10   3      115.04      110.06      4.57 o 
   8  10   3        0.01        0.81      1.37 o 
   9  10   3        5.40        6.48      1.75 o 
  10  10   3        2.51        1.07      2.08 o 
  11  10   3       13.13       14.39      3.55 o 
  -4  11   3        3.71        3.53      2.27 o 
  -3  11   3        0.46        0.14      1.52 o 
  -2  11   3       87.63       85.48      4.01 o 
  -1  11   3        2.36        3.36      1.98 o 
   0  11   3        2.33        4.22      1.46 o 
   1  11   3       18.37       22.10      3.37 o 
   2  11   3       10.97        8.97      1.76 o 
   3  11   3        1.91        4.39      1.46 o 
   4  11   3       14.04       16.02      2.23 o 
   5  11   3       21.50       27.00      2.70 o 
   6  11   3       12.20       10.58      1.95 o 
   7  11   3        2.10        0.82      1.73 o 
   8  11   3       76.27       60.95      9.71 o 
   9  11   3        4.96        2.45      1.70 o 
  10  11   3        0.23        2.20      2.39 o 
  -2  12   3       16.99       15.77      3.21 o 
  -1  12   3      120.58      124.84     16.00 o 
   0  12   3        0.70        1.35      1.47 o 
   1  12   3        0.85       -1.65      1.16 o 
   2  12   3       14.82       16.65      2.25 o 
   3  12   3      112.53      126.96      5.39 o 
   4  12   3       10.02       11.24      2.36 o 
   5  12   3        6.85        8.72      1.97 o 
   6  12   3        3.78        1.92      1.70 o 
   7  12   3       91.77       87.35      4.42 o 
   8  12   3       17.75       14.82      2.34 o 
   9  12   3        3.86        2.45      2.48 o 
   0  13   3        3.73        5.21      1.77 o 
   1  13   3       46.11       53.15      3.84 o 
   2  13   3       35.83       39.73      4.23 o 
   3  13   3        0.96       -0.01      1.76 o 
   4  13   3       34.60       34.68      3.35 o 
   5  13   3       66.73       70.43      4.24 o 
   6  13   3        0.53        0.87      1.42 o 
   7  13   3        3.00        0.61      1.45 o 
  -6 -12   4        3.61        2.26      1.51 o 
  -5 -12   4        0.54        0.02      3.14 o 
  -4 -12   4      160.20      149.62     11.69 o 
  -3 -12   4       25.26       24.10      2.81 o 
  -2 -12   4        4.71        3.44      1.49 o 
  -1 -12   4       16.56       20.56      2.70 o 
   0 -12   4       15.58       16.85      3.55 o 
  -8 -11   4       26.50       25.25      2.83 o 
  -7 -11   4        2.17       -1.39      1.48 o 
  -6 -11   4       11.74       10.03      2.10 o 
  -5 -11   4       82.86       78.14      5.74 o 
  -4 -11   4        8.15       12.81      5.69 o 
  -3 -11   4       71.01       73.94      3.89 o 
  -2 -11   4        5.36        7.43      1.79 o 
  -1 -11   4       29.44       27.28      2.71 o 
   0 -11   4        0.79        1.58      1.38 o 
   1 -11   4       35.80       45.05      5.08 o 
   2 -11   4        4.62        6.46      2.59 o 
   3 -11   4        1.22       -0.87      2.27 o 
  -9 -10   4        0.18       -0.42      2.04 o 
  -8 -10   4       54.03       62.85      3.92 o 
  -7 -10   4        3.25        3.18      3.09 o 
  -6 -10   4       23.21       25.82      2.65 o 
  -5 -10   4       38.15       34.41      2.87 o 
  -4 -10   4      127.47      120.50      4.88 o 
  -3 -10   4        2.02        3.62      1.40 o 
  -2 -10   4        0.25        0.28      1.12 o 
  -1 -10   4        1.05        1.07      1.02 o 
   0 -10   4       92.18       88.98      3.98 o 
   1 -10   4       11.33       14.51      3.04 o 
   2 -10   4       21.71       20.24      3.30 o 
   3 -10   4        0.26        0.59      2.36 o 
 -10  -9   4       25.95       25.76      4.28 o 
  -9  -9   4       89.29       97.62      6.92 o 
  -8  -9   4        8.95       11.82      2.03 o 
  -7  -9   4        0.76        1.55      1.28 o 
  -6  -9   4       71.96       65.94      4.05 o 
  -5  -9   4      161.78      149.05      5.32 o 
  -4  -9   4       48.61       44.17      2.94 o 
  -3  -9   4       26.40       22.68      2.23 o 
  -2  -9   4      179.09      161.63      5.50 o 
  -1  -9   4       75.18       65.74      3.21 o 
   0  -9   4       11.57       12.99      2.10 o 
   1  -9   4      201.22      224.91      9.41 o 
   2  -9   4       16.27       13.31      2.95 o 
   3  -9   4       15.76       16.45      3.20 o 
   4  -9   4        7.99       15.41      3.11 o 
 -11  -8   4        3.53        9.15      2.97 o 
 -10  -8   4      138.46      127.33      8.12 o 
  -9  -8   4       42.98       41.20      4.84 o 
  -8  -8   4        0.75        2.27      1.94 o 
  -7  -8   4       39.56       44.68      3.07 o 
  -6  -8   4        4.31        2.88      1.24 o 
  -5  -8   4        2.57        6.41      1.49 o 
  -4  -8   4      242.93      232.21      8.81 o 
  -3  -8   4       67.94       63.22      3.16 o 
  -2  -8   4       14.94       14.68      1.81 o 
  -1  -8   4       51.66       39.39      2.45 o 
   0  -8   4      174.79      168.76      7.34 o 
   1  -8   4       25.99       24.33      2.06 o 
   2  -8   4        0.49       -0.40      0.96 o 
   4  -8   4       17.82       16.53      2.13 o 
   5  -8   4        1.65        4.16      2.18 o 
   6  -8   4        1.49       -1.69      1.59 o 
   7  -8   4        3.24        4.93      2.64 o 
 -11  -7   4        2.23        0.51      1.97 o 
 -10  -7   4        2.07        2.72      2.22 o 
  -9  -7   4      322.79      307.35     13.50 o 
  -8  -7   4       25.07       29.45      4.00 o 
  -7  -7   4        1.58        0.91      1.11 o 
  -6  -7   4      195.57      194.72      6.13 o 
  -5  -7   4      711.54      685.94     16.20 o 
  -4  -7   4        3.05        4.32      1.22 o 
  -3  -7   4        5.53       11.06      1.65 o 
  -2  -7   4       81.74       74.57      3.94 o 
  -1  -7   4      185.63      165.73      5.15 o 
   0  -7   4       15.57       15.23      1.58 o 
   1  -7   4       47.06       49.40      2.45 o 
   2  -7   4       61.90       59.43      2.28 o 
   3  -7   4       98.55      100.35      4.05 o 
   4  -7   4      550.14      568.82     20.75 o 
   5  -7   4        0.05        0.58      1.62 o 
   6  -7   4       90.60       94.34      6.48 o 
   7  -7   4       27.97       31.81      4.75 o 
   8  -7   4        0.00       -1.08      1.96 o 
 -11  -6   4       55.49       58.49      5.69 o 
 -10  -6   4        5.33        4.80      2.25 o 
  -9  -6   4        0.18       -1.71      1.61 o 
  -8  -6   4       20.83       13.54      2.99 o 
  -7  -6   4     1023.37     1035.14     23.28 o 
  -6  -6   4       90.05       78.20      3.41 o 
  -5  -6   4       17.82       21.60      1.92 o 
  -4  -6   4        9.42       11.93      1.57 o 
  -3  -6   4     1112.59     1165.56     25.39 o 
  -2  -6   4      135.35      123.22      4.27 o 
  -1  -6   4      129.44      108.59      3.68 o 
   0  -6   4      110.09      120.48      4.26 o 
   1  -6   4        1.08        0.35      0.61 o 
   2  -6   4        0.43        1.63      0.70 o 
   3  -6   4      359.39      344.01      7.19 o 
   4  -6   4       24.39       17.03      1.93 o 
   5  -6   4       75.20       73.35      3.51 o 
   6  -6   4        0.91        1.28      1.62 o 
   7  -6   4       65.33       79.75      6.29 o 
   8  -6   4        5.59       11.00      3.16 o 
   9  -6   4       24.00       35.47      5.14 o 
 -12  -5   4       33.23       32.40      4.73 o 
 -11  -5   4        2.53        1.15      2.03 o 
 -10  -5   4        5.98        4.94      2.29 o 
  -8  -5   4      278.02      285.24     11.79 o 
  -7  -5   4       34.11       40.66      5.27 o 
  -6  -5   4        0.25        0.46      1.14 o 
  -5  -5   4      110.37      134.55      4.41 o 
  -4  -5   4       26.04       25.85      1.90 o 
  -3  -5   4        0.00        1.10      0.76 o 
  -2  -5   4     2691.55     2729.96     56.50 o 
  -1  -5   4       37.60       41.19      1.43 o 
   0  -5   4      577.37      641.02     11.72 o 
   1  -5   4      321.10      329.82      6.59 o 
   2  -5   4        1.27        3.39      0.68 o 
   3  -5   4        0.30        0.61      0.59 o 
   4  -5   4        0.04        0.54      0.64 o 
   5  -5   4       22.85       30.76      2.29 o 
   6  -5   4        2.17        4.89      2.17 o 
   7  -5   4       73.36       65.94      5.45 o 
   8  -5   4      110.11      120.08      8.10 o 
   9  -5   4        0.14        1.05      2.04 o 
 -12  -4   4        8.42       10.50      2.92 o 
 -11  -4   4       22.05       24.05      4.07 o 
 -10  -4   4        4.03        6.57      2.41 o 
  -9  -4   4      133.28      116.90      6.93 o 
  -8  -4   4       48.67       48.45      4.42 o 
  -7  -4   4      492.63      436.95     15.68 o 
  -6  -4   4      116.71      118.59      5.72 o 
  -5  -4   4       15.01       21.59      1.18 o 
  -4  -4   4        3.06        2.37      0.59 o 
  -3  -4   4     1432.82     1423.43     30.10 o 
  -2  -4   4       56.41       82.05      2.88 o 
  -1  -4   4      169.97      185.72      3.85 o 
   0  -4   4      114.45      106.48      3.18 o 
   1  -4   4        0.95        1.70      0.50 o 
   2  -4   4       44.54       43.47      1.60 o 
   3  -4   4      149.40      165.32      4.12 o 
   4  -4   4       69.40       72.15      2.27 o 
   5  -4   4      412.27      403.04     10.35 o 
   6  -4   4       44.66       40.15      4.26 o 
   7  -4   4       16.47       18.23      3.41 o 
   8  -4   4        4.26        5.96      2.52 o 
   9  -4   4        7.68       13.92      3.69 o 
  10  -4   4        9.95       15.49      4.09 o 
 -12  -3   4        0.45        4.70      2.31 o 
 -11  -3   4        0.19       -0.96      1.99 o 
 -10  -3   4       38.13       48.31      4.72 o 
  -9  -3   4       63.21       60.15      4.96 o 
  -8  -3   4       89.58       83.78      5.52 o 
  -7  -3   4       81.28       83.03      3.41 o 
  -6  -3   4      950.28      968.19     17.31 o 
  -5  -3   4      520.39      541.25     10.09 o 
  -4  -3   4       26.64       37.82      1.38 o 
  -3  -3   4      149.02      172.68      3.68 o 
  -2  -3   4     1453.40     1655.79     28.30 o 
  -1  -3   4       37.98       43.97      1.32 o 
   0  -3   4       21.11       28.68      1.18 o 
   1  -3   4     1397.46     1439.35     24.72 o 
   2  -3   4      648.68      627.17     11.40 o 
   3  -3   4      312.94      345.98     15.77 o 
   4  -3   4       39.84       40.17      4.24 o 
   5  -3   4       60.76       57.84      1.93 o 
   6  -3   4      511.48      528.46     19.32 o 
   7  -3   4      228.98      224.95     10.69 o 
   8  -3   4        3.01        1.71      2.20 o 
   9  -3   4        7.81       15.93      3.53 o 
  10  -3   4       15.33       11.46      3.34 o 
 -12  -2   4        2.57       -1.36      1.85 o 
 -11  -2   4        1.48        1.15      1.92 o 
 -10  -2   4        7.43       10.04      1.81 o 
  -9  -2   4       56.09       53.74      2.98 o 
  -8  -2   4       17.84       16.75      3.47 o 
  -7  -2   4       90.62       91.45      3.59 o 
  -6  -2   4        0.07        0.48      0.75 o 
  -5  -2   4       47.00       49.67      2.01 o 
  -4  -2   4      240.64      247.71      4.99 o 
  -3  -2   4       46.40       56.41      2.35 o 
  -2  -2   4        7.21        6.77      0.62 o 
  -1  -2   4     1513.08     1676.95     23.21 o 
   0  -2   4     1880.57     1901.80     32.23 o 
   1  -2   4      323.91      339.50     10.88 o 
   2  -2   4      906.14      959.33     20.07 o 
   3  -2   4       62.10       57.69      3.24 o 
   4  -2   4       39.83       28.58      1.50 o 
   5  -2   4       56.79       54.90      1.83 o 
   6  -2   4        1.41        0.98      0.91 o 
   7  -2   4      154.85      145.35      7.84 o 
   8  -2   4       88.07      101.95      6.97 o 
   9  -2   4       42.44       36.47      4.75 o 
  10  -2   4        8.35       10.85      3.14 o 
  11  -2   4        1.78        8.16      3.46 o 
 -12  -1   4       48.22       56.37      3.97 o 
 -11  -1   4        7.35        6.65      1.70 o 
 -10  -1   4        4.98        2.88      2.31 o 
  -9  -1   4      105.90      109.67      4.54 o 
  -8  -1   4      190.21      171.45      5.68 o 
  -7  -1   4       14.24       12.09      1.59 o 
  -6  -1   4      102.70      114.02      4.01 o 
  -5  -1   4      364.20      358.82     14.52 o 
  -4  -1   4       99.12      113.51      2.64 o 
  -3  -1   4      163.10      184.95      3.81 o 
  -2  -1   4     3194.67     3292.30     55.34 o 
  -1  -1   4        0.12        0.14      0.50 o 
   0  -1   4     6609.61     6813.97    113.86 o 
   1  -1   4      399.63      459.89     11.20 o 
   2  -1   4        2.36        4.39      1.24 o 
   3  -1   4      607.60      596.44     10.60 o 
   4  -1   4      201.78      208.80      5.55 o 
   6  -1   4      108.05       78.59      3.08 o 
   7  -1   4      110.87       78.56      5.43 o 
   8  -1   4       31.41       25.43      3.56 o 
   9  -1   4      164.02      184.23     10.04 o 
  10  -1   4        1.86        4.86      2.39 o 
  11  -1   4       25.18       27.63      4.66 o 
 -11   0   4        0.85        2.58      1.57 o 
 -10   0   4       60.34       68.69      3.78 o 
  -9   0   4       12.49       12.79      1.97 o 
  -8   0   4      577.28      566.36     14.12 o 
  -7   0   4        0.29        2.19      1.00 o 
  -6   0   4      838.32      848.09     19.41 o 
  -5   0   4        6.92        8.74      1.19 o 
  -4   0   4      356.41      331.06      6.30 o 
  -3   0   4       19.21       18.81      1.26 o 
  -2   0   4       60.59       53.04      1.47 o 
  -1   0   4        1.90        2.10      0.43 o 
   0   0   4     6008.52     6490.94    108.40 o 
   1   0   4       17.58       13.11      0.97 o 
   2   0   4      853.63      857.67     18.41 o 
   3   0   4       50.92       50.35      2.46 o 
   4   0   4      908.03      941.44     16.42 o 
   5   0   4        8.88        9.14      0.72 o 
   6   0   4      366.92      290.19     12.09 o 
   7   0   4        0.72        0.28      1.62 o 
   8   0   4      230.77      263.46     11.79 o 
   9   0   4       40.64       35.26      4.19 o 
  10   0   4        2.72        5.54      2.39 o 
  11   0   4        5.70        4.16      3.00 o 
  12   0   4       45.32       61.29      6.78 o 
 -11   1   4       38.63       37.55      4.15 o 
 -10   1   4        0.28       -0.10      2.17 o 
  -9   1   4       21.88       22.59      3.16 o 
  -8   1   4        6.39        3.28      1.35 o 
  -7   1   4        1.28        0.13      0.93 o 
  -6   1   4      103.66      101.72      4.49 o 
  -5   1   4      471.38      460.69     11.13 o 
  -4   1   4      114.99      126.64      3.92 o 
  -3   1   4      106.83      123.11      2.74 o 
  -2   1   4     3331.61     3387.81     56.96 o 
  -1   1   4      241.06      238.79      4.54 o 
   0   1   4    11240.65     9948.49    166.20 o 
   1   1   4     1117.50     1209.22     19.23 o 
   2   1   4      447.97      507.72      9.03 o 
   3   1   4      207.39      191.40      3.81 o 
   4   1   4      394.42      422.14      7.83 o 
   5   1   4      791.25      809.92     14.39 o 
   6   1   4      305.66      282.21      6.69 o 
   7   1   4        0.42       -1.15      0.77 o 
   8   1   4       98.95      108.96      6.12 o 
   9   1   4       18.42       20.17      3.44 o 
  10   1   4       37.38       29.48      4.23 o 
  11   1   4        0.40        1.15      1.90 o 
  12   1   4        0.85        1.64      2.22 o 
 -11   2   4        2.24        3.22      1.61 o 
 -10   2   4       53.90       54.76      3.46 o 
  -9   2   4        5.11        5.64      1.52 o 
  -8   2   4       77.84       78.07      6.48 o 
  -7   2   4       51.10       44.05      2.75 o 
  -6   2   4      130.42      116.46      4.21 o 
  -5   2   4        2.10        2.89      0.94 o 
  -4   2   4     1185.74     1209.17     21.09 o 
  -3   2   4        9.49        7.99      0.61 o 
  -2   2   4      494.51      550.63      9.87 o 
  -1   2   4     2289.31     2381.36     40.24 o 
   0   2   4    16442.57    14705.87    246.63 o 
   1   2   4     1133.42     1125.84     19.29 o 
   2   2   4      477.94      535.09      9.50 o 
   3   2   4     2000.80     2138.33     36.25 o 
   4   2   4      439.31      373.06      7.02 o 
   5   2   4       51.72       64.91      1.93 o 
   6   2   4       19.49       23.42      1.21 o 
   7   2   4      475.15      454.41     10.41 o 
   8   2   4       49.67       42.82      2.64 o 
   9   2   4       45.28       30.04      4.72 o 
  10   2   4      158.37      159.76      8.66 o 
  11   2   4        7.19       14.65      3.30 o 
  12   2   4       11.30       13.13      3.46 o 
 -10   3   4       44.64       39.87      3.24 o 
  -9   3   4       48.45       56.27      4.89 o 
  -8   3   4       95.63       94.56      4.26 o 
  -7   3   4       41.74       40.87      2.79 o 
  -6   3   4      152.31      148.39      5.18 o 
  -5   3   4     1565.00     1624.67     35.58 o 
  -4   3   4        9.37        9.96      0.77 o 
  -3   3   4        6.76        6.17      0.63 o 
  -2   3   4      858.32      860.60     15.17 o 
  -1   3   4     1562.88     1602.59     27.44 o 
   0   3   4     1408.17     1487.90     30.75 o 
   1   3   4     2382.58     2437.65     41.23 o 
   2   3   4     1367.50     1453.40     20.33 o 
   3   3   4       86.23       76.64      2.00 o 
   4   3   4       38.57       42.69      1.79 o 
   5   3   4      115.28      124.02      3.00 o 
   6   3   4        8.04       15.24      1.33 o 
   7   3   4      500.27      489.61      9.51 o 
   8   3   4       63.83       63.18      5.40 o 
   9   3   4        0.13       -0.42      1.02 o 
  10   3   4       11.36        9.31      2.45 o 
  11   3   4        1.08        3.27      1.97 o 
  12   3   4        0.28        1.64      2.24 o 
 -10   4   4       10.89        9.42      2.35 o 
  -9   4   4       18.32       21.89      2.86 o 
  -8   4   4       16.38       16.20      2.31 o 
  -7   4   4       10.68       11.62      1.83 o 
  -6   4   4       98.20      110.61      4.39 o 
  -5   4   4       19.48       19.34      1.96 o 
  -4   4   4      142.05      138.91      3.85 o 
  -3   4   4     1189.10     1101.88     19.47 o 
  -2   4   4      121.06      125.50      3.03 o 
  -1   4   4     1046.30     1096.92     19.19 o 
   0   4   4       97.15      106.89      3.09 o 
   1   4   4       53.75       46.24      1.68 o 
   2   4   4      109.03      110.98      2.67 o 
   3   4   4        0.56        0.41      0.42 o 
   4   4   4        2.58        0.15      0.45 o 
   5   4   4        3.72        1.19      0.56 o 
   6   4   4       17.47       15.40      1.22 o 
   7   4   4       18.37       21.94      1.34 o 
   8   4   4      379.99      377.99      7.76 o 
   9   4   4       47.10       48.11      9.40 o 
  10   4   4       13.21       16.58      2.11 o 
  11   4   4        6.44       10.53      2.74 o 
  12   4   4        4.56        7.13      2.62 o 
  -9   5   4        1.96        2.30      1.48 o 
  -8   5   4       22.57       22.42      2.56 o 
  -7   5   4       47.39       50.24      5.38 o 
  -6   5   4        7.45        5.07      2.18 o 
  -5   5   4      392.48      402.72     27.39 o 
  -4   5   4      416.04      372.44     10.86 o 
  -3   5   4       33.84       27.93      1.39 o 
  -2   5   4      605.90      638.83     11.83 o 
  -1   5   4      600.20      761.76     15.21 o 
   0   5   4     1347.66     1324.89     27.95 o 
   1   5   4      101.76      102.18      2.65 o 
   2   5   4        4.73        8.78      1.18 o 
   3   5   4       34.30       28.40      1.07 o 
   4   5   4      150.15      164.38      3.77 o 
   5   5   4       16.79       14.56      1.11 o 
   6   5   4       34.98       29.99      1.69 o 
   7   5   4      208.87      200.01      4.72 o 
   8   5   4      457.98      414.42      8.48 o 
   9   5   4       36.69       42.54      2.87 o 
  10   5   4      326.83      333.14     28.46 o 
  11   5   4        2.51        3.21      1.83 o 
  -9   6   4        2.35        1.09      1.36 o 
  -8   6   4        0.34        2.37      1.41 o 
  -7   6   4       27.82       32.60      2.90 o 
  -6   6   4        0.69        2.97      1.42 o 
  -5   6   4      126.63      115.28      4.52 o 
  -4   6   4       55.76       51.84      4.45 o 
  -3   6   4      507.82      424.21     27.71 o 
  -2   6   4       66.39       65.04      4.93 o 
  -1   6   4        4.43        3.03      0.69 o 
   0   6   4      203.11      200.30      4.54 o 
   1   6   4        6.01        0.22      0.55 o 
   2   6   4       16.97       16.61      1.17 o 
   3   6   4     2120.87     2256.57     31.48 o 
   4   6   4       67.51       67.40      2.38 o 
   5   6   4      460.60      492.40      9.52 o 
   6   6   4       13.79       16.27      1.40 o 
   7   6   4      734.58      650.11     12.33 o 
   8   6   4      148.73      147.12      4.77 o 
   9   6   4      222.37      215.08      8.05 o 
  10   6   4       83.36       76.55      5.36 o 
  11   6   4       19.85       22.86      3.44 o 
  -8   7   4       56.06       65.34      6.55 o 
  -7   7   4        0.44       -0.83      1.65 o 
  -6   7   4       18.99       23.36      2.45 o 
  -5   7   4        0.32        0.29      1.12 o 
  -4   7   4       32.10       27.49      2.35 o 
  -3   7   4      214.30      196.55      4.79 o 
  -2   7   4       42.77       44.83      1.97 o 
  -1   7   4       54.67       50.83      2.27 o 
   0   7   4      129.40      129.29      3.48 o 
   1   7   4      492.54      495.55      9.74 o 
   2   7   4     1167.79     1229.76     21.87 o 
   3   7   4       11.25        6.62      1.24 o 
   4   7   4      152.57      150.31      3.81 o 
   5   7   4      565.55      604.32     11.58 o 
   6   7   4       33.14       27.96      2.52 o 
   7   7   4      117.90      125.33      3.57 o 
   8   7   4        0.59        0.08      1.04 o 
   9   7   4       21.09       23.79      2.92 o 
  10   7   4        5.30        8.58      2.50 o 
  11   7   4       12.72       19.20      3.44 o 
  12   7   4       18.24       25.47      4.03 o 
  -7   8   4        0.60        1.38      1.30 o 
  -6   8   4       20.53       15.82      3.72 o 
  -5   8   4       48.65       50.69      4.05 o 
  -4   8   4       10.54       15.05      2.16 o 
  -3   8   4      351.66      336.42      7.35 o 
  -2   8   4       56.84       51.48      2.20 o 
  -1   8   4      109.52       87.97      4.56 o 
   0   8   4      120.39      126.93      8.46 o 
   1   8   4     1309.39     1318.41     23.70 o 
   2   8   4      397.48      397.65      8.19 o 
   3   8   4      124.76      135.29      3.66 o 
   4   8   4       16.89       20.98      1.35 o 
   5   8   4      106.26      100.72      3.89 o 
   6   8   4       18.02       18.79      1.99 o 
   7   8   4       43.01       37.86      2.70 o 
   8   8   4       14.07       12.37      1.72 o 
   9   8   4        0.07       -0.47      1.09 o 
  10   8   4       86.67       77.29      5.59 o 
  11   8   4       48.23       45.88      4.89 o 
  12   8   4        7.55        8.47      2.88 o 
  -6   9   4        0.08        0.04      1.30 o 
  -5   9   4       50.42       52.67      3.38 o 
  -4   9   4       11.68        8.99      1.75 o 
  -3   9   4        0.16       -0.50      0.93 o 
  -2   9   4       72.59       55.69      2.42 o 
  -1   9   4      192.60      195.54      5.08 o 
   0   9   4       16.67       15.78      1.55 o 
   1   9   4        0.86        1.12      0.85 o 
   2   9   4       49.42       44.56      2.45 o 
   3   9   4      811.04      811.31     18.87 o 
   4   9   4        0.61        0.59      1.06 o 
   5   9   4      249.77      230.69      7.09 o 
   6   9   4       80.75       85.15      3.81 o 
   7   9   4      227.83      200.69      8.20 o 
   8   9   4        2.04        4.67      1.52 o 
   9   9   4       16.33       19.16      2.18 o 
  10   9   4       12.70       11.14      3.16 o 
  11   9   4        0.30       -0.72      2.25 o 
  -5  10   4       20.50       25.78      2.89 o 
  -4  10   4        2.86        3.93      1.55 o 
  -3  10   4        0.01       -0.16      1.08 o 
  -2  10   4        2.41        3.69      1.07 o 
  -1  10   4        5.09        3.76      1.00 o 
   0  10   4       41.93       54.87      4.58 o 
   1  10   4      161.23      165.54      5.78 o 
   2  10   4      122.82      115.20      4.61 o 
   3  10   4      119.22      109.27      4.51 o 
   4  10   4      728.13      768.33     18.44 o 
   5  10   4       20.63       19.89      2.31 o 
   6  10   4       11.88       15.53      2.09 o 
   7  10   4        0.00       -0.56      1.17 o 
   8  10   4      142.64      128.48      5.05 o 
   9  10   4        6.56        3.95      1.56 o 
  10  10   4        8.14        8.35      2.97 o 
  11  10   4       13.18       13.85      3.34 o 
  -4  11   4        1.29        1.63      1.58 o 
  -3  11   4        9.29        8.05      2.52 o 
  -2  11   4        7.17       10.64      2.10 o 
  -1  11   4       85.26       84.19      4.00 o 
   0  11   4       12.15        8.84      1.96 o 
   1  11   4       10.06       13.61      3.90 o 
   2  11   4        0.66        0.35      2.04 o 
   3  11   4        7.03       10.58      1.76 o 
   4  11   4        0.39        0.06      1.06 o 
   5  11   4      106.56      106.36      4.76 o 
   6  11   4        3.90        4.48      1.60 o 
   7  11   4        1.10        2.50      1.47 o 
   8  11   4        9.75       11.39      2.58 o 
   9  11   4       90.13       88.60      9.83 o 
  10  11   4       13.06       19.08      3.59 o 
  -2  12   4       11.11       20.02      3.44 o 
  -1  12   4        2.28        2.83      1.54 o 
   0  12   4      141.92      144.89      5.67 o 
   1  12   4        0.73        1.35      1.98 o 
   2  12   4        7.16        6.83      1.82 o 
   3  12   4        1.32        2.04      1.39 o 
   4  12   4       94.45      100.09      5.98 o 
   5  12   4       19.08       21.09      2.65 o 
   6  12   4       41.08       43.05      3.44 o 
   7  12   4       11.57        9.92      2.04 o 
   8  12   4       23.83       30.45      3.13 o 
   9  12   4       15.54       15.95      2.72 o 
   0  13   4        0.43        0.40      1.60 o 
   1  13   4        0.00        0.55      1.52 o 
   2  13   4      104.74      120.70      5.51 o 
   3  13   4       20.74       23.16      2.96 o 
   4  13   4       45.51       54.62      3.97 o 
   5  13   4       43.14       47.20      3.82 o 
   6  13   4       36.35       40.33      3.66 o 
   7  13   4        4.19        8.68      1.98 o 
  -6 -12   5       29.98       34.44      3.25 o 
  -5 -12   5        9.77       14.54      2.33 o 
  -4 -12   5       11.52       13.45      2.23 o 
  -3 -12   5      132.11      128.09      5.46 o 
  -2 -12   5       15.77       18.75      2.42 o 
  -1 -12   5        2.20        1.90      2.27 o 
   0 -12   5        2.39        0.52      1.89 o 
  -8 -11   5       71.51       80.65      4.48 o 
  -7 -11   5       10.05        9.98      2.01 o 
  -6 -11   5        0.10        1.89      1.47 o 
  -5 -11   5        4.30        2.93      1.71 o 
  -4 -11   5      122.17      108.99      4.83 o 
  -3 -11   5        0.02        1.52      1.61 o 
  -2 -11   5       71.93       68.62      3.67 o 
  -1 -11   5        8.36       10.43      1.85 o 
   0 -11   5       11.93       10.01      2.97 o 
   1 -11   5        0.00       -2.50      1.87 o 
   2 -11   5       32.44       42.06      5.27 o 
  -9 -10   5       17.47       19.44      3.86 o 
  -8 -10   5        0.22       -0.21      1.42 o 
  -7 -10   5       87.95       94.96      4.57 o 
  -6 -10   5        0.24       -0.53      1.25 o 
  -5 -10   5        0.10       -0.11      1.15 o 
  -4 -10   5        1.50        1.50      1.40 o 
  -3 -10   5      259.17      242.28      8.18 o 
  -2 -10   5       24.25       22.30      2.36 o 
  -1 -10   5        9.76        8.04      1.65 o 
   0 -10   5       13.25       17.92      3.13 o 
   1 -10   5       75.85       76.97      5.69 o 
   2 -10   5        0.00        1.29      1.78 o 
   3 -10   5        9.11        9.76      2.85 o 
 -10  -9   5       41.12       55.44      5.92 o 
  -9  -9   5       41.63       44.89      5.54 o 
  -8  -9   5      118.46      117.47      4.99 o 
  -7  -9   5       16.56       10.35      1.99 o 
  -6  -9   5       25.50       19.56      2.25 o 
  -5  -9   5       25.17       28.87      2.59 o 
  -4  -9   5       27.92       23.02      2.32 o 
  -3  -9   5       41.10       42.37      2.83 o 
  -2  -9   5      146.82      153.55      5.42 o 
  -1  -9   5        2.53        2.57      1.23 o 
   0  -9   5       30.92       33.02      4.52 o 
   1  -9   5        3.98        5.00      2.08 o 
   3  -9   5        4.54        7.14      2.85 o 
   4  -9   5        0.11       -0.94      1.71 o 
 -10  -8   5       14.34       18.23      3.79 o 
  -9  -8   5       79.90       83.80      6.27 o 
  -8  -8   5        8.39        7.09      2.52 o 
  -7  -8   5        6.67       10.67      1.89 o 
  -6  -8   5       46.19       46.10      2.97 o 
  -5  -8   5       12.38       11.08      1.71 o 
  -4  -8   5       16.22       16.25      2.54 o 
  -3  -8   5      175.90      152.33      5.25 o 
  -2  -8   5       22.12       18.50      2.98 o 
  -1  -8   5      191.85      166.02      8.56 o 
   0  -8   5      256.67      237.48      6.91 o 
   1  -8   5        0.06        0.83      1.00 o 
   2  -8   5        4.55        3.35      1.85 o 
   3  -8   5        1.49        1.55      1.50 o 
   4  -8   5       36.66       34.81      3.76 o 
   5  -8   5        0.70        1.12      1.89 o 
   6  -8   5       17.05       22.88      3.88 o 
   7  -8   5        3.46        1.55      2.20 o 
 -11  -7   5        1.09        2.74      2.38 o 
 -10  -7   5       33.40       35.46      4.87 o 
  -9  -7   5        0.59        0.72      1.90 o 
  -8  -7   5      316.60      317.68     13.33 o 
  -7  -7   5       48.97       44.01      2.85 o 
  -6  -7   5        0.50       -1.38      0.96 o 
  -5  -7   5      331.22      342.77      9.29 o 
  -4  -7   5      274.89      297.43     19.07 o 
  -3  -7   5       25.03       20.13      1.97 o 
  -2  -7   5        0.93        2.58      1.05 o 
  -1  -7   5       75.04       62.56      2.91 o 
   0  -7   5      113.15      107.14      3.87 o 
   1  -7   5       42.39       36.89      2.27 o 
   2  -7   5        9.49       10.89      1.53 o 
   3  -7   5       44.93       43.70      2.85 o 
   4  -7   5       68.50       76.00      3.72 o 
   5  -7   5       34.35       49.15      4.86 o 
   6  -7   5        2.67        3.93      2.25 o 
   7  -7   5        0.49        1.10      2.38 o 
 -11  -6   5        0.00       -2.57      1.71 o 
 -10  -6   5       20.84       26.41      4.07 o 
  -9  -6   5       15.62       21.40      3.74 o 
  -8  -6   5      101.15       99.02      6.34 o 
  -7  -6   5        0.19        0.23      1.10 o 
  -6  -6   5      748.93      730.29     17.04 o 
  -5  -6   5      393.47      381.43      9.90 o 
  -4  -6   5      156.12      165.03      5.18 o 
  -3  -6   5       65.24       59.92      2.78 o 
  -2  -6   5      325.23      353.94      9.06 o 
  -1  -6   5        9.37        9.22      1.85 o 
   0  -6   5      485.06      455.98     13.54 o 
   1  -6   5       41.70       45.43      2.32 o 
   2  -6   5      324.74      283.94      6.83 o 
   3  -6   5      103.40       99.51      5.05 o 
   4  -6   5      260.67      253.74      7.54 o 
   5  -6   5       78.28       80.27      3.72 o 
   6  -6   5       65.60       72.47      5.59 o 
   7  -6   5        1.48        5.80      2.88 o 
   8  -6   5       12.77       24.89      4.28 o 
 -11  -5   5      103.78      110.40      7.35 o 
 -10  -5   5       38.64       48.42      5.19 o 
  -9  -5   5       32.83       35.98      4.26 o 
  -8  -5   5      878.64      933.96     31.06 o 
  -7  -5   5      369.62      353.43     13.85 o 
  -6  -5   5       10.89       13.60      2.65 o 
  -5  -5   5        0.91        1.57      1.55 o 
  -4  -5   5      345.27      401.07      9.86 o 
  -3  -5   5      136.17      149.26      4.66 o 
  -2  -5   5       15.91       11.71      1.36 o 
  -1  -5   5     1822.73     1894.40     32.57 o 
   0  -5   5       59.19       67.43      2.06 o 
   1  -5   5        7.75        7.55      0.82 o 
   2  -5   5      411.04      385.11      7.61 o 
   3  -5   5      126.94      121.24      3.23 o 
   4  -5   5       76.87       79.91      3.49 o 
   5  -5   5       92.11       97.49      4.07 o 
   6  -5   5       14.41       16.21      3.16 o 
   7  -5   5       16.75       22.11      3.84 o 
   8  -5   5        0.79       -0.37      1.99 o 
   9  -5   5       67.98       78.49      7.53 o 
 -11  -4   5        2.89        1.25      1.32 o 
 -10  -4   5       51.29       45.43      4.89 o 
  -8  -4   5       63.01       62.04      4.82 o 
  -7  -4   5        6.77       10.29      2.41 o 
  -6  -4   5      101.69      103.05      3.65 o 
  -5  -4   5      351.41      353.71      8.78 o 
  -4  -4   5      625.25      702.64     12.74 o 
  -3  -4   5        0.23        0.90      0.76 o 
  -2  -4   5       19.77       31.58      1.12 o 
  -1  -4   5       19.51       32.48      1.24 o 
   0  -4   5     1507.87     1631.91     28.12 o 
   1  -4   5      122.80      127.92      3.09 o 
   2  -4   5     1242.14     1275.87     31.60 o 
   3  -4   5       89.69       84.50      2.43 o 
   4  -4   5       54.41       42.72      3.52 o 
   5  -4   5        1.57        0.45      1.07 o 
   6  -4   5      780.07      757.48     26.81 o 
   7  -4   5      202.34      228.70     11.16 o 
   8  -4   5        3.07        5.01      2.43 o 
   9  -4   5        1.27        2.24      2.34 o 
  10  -4   5       12.13       12.23      3.34 o 
 -11  -3   5       59.54       62.09      5.57 o 
 -10  -3   5        4.30        3.55      2.32 o 
  -9  -3   5       84.85       77.32      5.47 o 
  -8  -3   5       24.65       26.46      3.49 o 
  -7  -3   5      187.35      174.14      5.53 o 
  -6  -3   5        0.17       -0.38      0.58 o 
  -5  -3   5      777.64      777.97     14.07 o 
  -4  -3   5       86.49       74.54      3.19 o 
  -3  -3   5      321.65      321.70      6.25 o 
  -2  -3   5      152.94      172.83      3.04 o 
  -1  -3   5     1532.66     1687.01     28.89 o 
   0  -3   5       43.67       39.08      1.48 o 
   1  -3   5       78.87       73.51      1.98 o 
   2  -3   5      112.89       95.75      3.63 o 
   3  -3   5      420.47      415.35      7.99 o 
   4  -3   5      348.49      347.40      6.99 o 
   5  -3   5        5.26        7.15      1.82 o 
   6  -3   5       34.43       35.29      2.47 o 
   7  -3   5      262.70      199.60      9.78 o 
   8  -3   5        3.82        4.14      2.24 o 
   9  -3   5       16.07       19.54      4.12 o 
  10  -3   5       13.16       25.50      4.52 o 
 -11  -2   5        1.19        4.58      2.25 o 
 -10  -2   5        0.14       -1.07      1.27 o 
  -9  -2   5        0.49        1.33      1.23 o 
  -8  -2   5        0.99        3.20      1.21 o 
  -7  -2   5      217.23      218.67      6.99 o 
  -6  -2   5      593.03      540.47     13.00 o 
  -5  -2   5       61.33       48.75      1.72 o 
  -4  -2   5       12.62       12.04      0.89 o 
  -3  -2   5     4556.58     4739.70     79.61 o 
  -2  -2   5       71.28       82.45      2.08 o 
  -1  -2   5      399.19      379.51      5.65 o 
   0  -2   5      102.53      101.37      2.34 o 
   1  -2   5      724.99      712.33     12.60 o 
   2  -2   5       18.54       24.12      1.11 o 
   3  -2   5      887.60     1043.27     22.41 o 
   4  -2   5      748.76      721.83     15.51 o 
   5  -2   5       56.50       55.17      2.65 o 
   6  -2   5      293.42      283.99      7.90 o 
   7  -2   5      667.94      591.48     21.52 o 
   8  -2   5      152.61      131.28      7.96 o 
   9  -2   5       88.09      118.00      7.84 o 
  10  -2   5       29.77       38.90      5.54 o 
  11  -2   5       27.97       33.95      5.29 o 
 -11  -1   5       57.59       62.13      3.91 o 
 -10  -1   5        6.42        8.51      1.71 o 
  -9  -1   5       44.33       41.82      2.98 o 
  -8  -1   5       52.09       54.27      3.11 o 
  -7  -1   5      591.78      583.05     14.32 o 
  -6  -1   5       94.34       96.51      3.68 o 
  -5  -1   5      461.27      497.57      9.41 o 
  -4  -1   5      879.15      938.14     16.58 o 
  -3  -1   5       71.88       74.23      2.00 o 
  -2  -1   5      146.41      142.14      3.87 o 
  -1  -1   5     5812.18     6447.51    107.81 o 
   0  -1   5      838.01      859.81     14.94 o 
   1  -1   5       37.97       33.77      1.44 o 
   2  -1   5      692.97      731.05     16.07 o 
   3  -1   5       14.21       16.30      1.28 o 
   4  -1   5      191.81      174.88      3.69 o 
   5  -1   5       43.57       43.30      6.04 o 
   7  -1   5        1.28        1.26      1.78 o 
   8  -1   5       17.83       21.22      3.62 o 
   9  -1   5       44.81       36.42      4.86 o 
  10  -1   5       33.85       45.22      5.57 o 
  11  -1   5       10.83       12.14      3.53 o 
 -11   0   5       31.62       26.09      2.91 o 
 -10   0   5        7.43        8.07      1.78 o 
  -9   0   5      380.49      379.99     10.65 o 
  -8   0   5        0.05        0.22      1.09 o 
  -7   0   5       12.81        5.83      1.35 o 
  -6   0   5       61.38       57.54      2.92 o 
  -5   0   5      206.84      237.21      6.52 o 
  -4   0   5        0.38        0.62      0.40 o 
  -3   0   5      350.20      300.16      5.80 o 
  -2   0   5        4.96        6.39      0.57 o 
  -1   0   5     1283.24     1343.84     23.00 o 
   0   0   5       36.08       39.25      1.16 o 
   1   0   5      701.52      753.50     13.15 o 
   2   0   5        0.67        1.06      0.52 o 
   3   0   5     1643.81     1741.39     36.77 o 
   4   0   5      198.98      198.68      6.08 o 
   5   0   5        0.32        2.75      1.81 o 
   6   0   5       54.02       46.96      1.76 o 
   7   0   5       18.84        5.69      2.38 o 
   8   0   5        0.05       -0.44      1.40 o 
   9   0   5       89.28       76.92      5.82 o 
  10   0   5       14.09       16.47      3.76 o 
  11   0   5       24.56       24.52      4.38 o 
  12   0   5        6.34        4.14      2.86 o 
 -11   1   5       35.87       36.45      3.35 o 
 -10   1   5       23.11       23.71      2.68 o 
  -9   1   5        2.20        3.76      1.35 o 
  -8   1   5       48.61       40.44      2.84 o 
  -7   1   5      209.24      197.14      6.27 o 
  -6   1   5       58.62       58.86      8.98 o 
  -5   1   5       76.21       66.71      2.90 o 
  -4   1   5      734.62      714.45     12.83 o 
  -3   1   5      209.71      217.64      4.41 o 
  -2   1   5       47.64       41.30      1.51 o 
  -1   1   5      232.73      281.32      5.38 o 
   0   1   5      954.47      985.86     17.05 o 
   1   1   5      132.60      141.31      2.42 o 
   2   1   5      259.76      255.79      5.07 o 
   3   1   5      103.59       98.47      2.25 o 
   4   1   5      866.54      876.94     15.46 o 
   5   1   5       52.36       46.16      1.54 o 
   6   1   5      171.30      157.56      3.68 o 
   7   1   5       25.72       22.48      1.89 o 
   8   1   5        1.95        0.91      1.96 o 
   9   1   5      105.63       78.86      5.92 o 
  10   1   5       25.25       34.55      4.59 o 
  11   1   5       34.58       39.09      5.12 o 
  12   1   5        1.39        3.65      2.46 o 
 -11   2   5        7.24       13.22      6.12 o 
 -10   2   5        1.96        5.08      2.50 o 
  -9   2   5       26.81       27.28      2.72 o 
  -8   2   5       64.50       65.51      3.50 o 
  -7   2   5        1.23       -0.01      1.06 o 
  -6   2   5        1.23        1.24      0.97 o 
  -5   2   5        0.05        0.88      0.90 o 
  -4   2   5        6.37        9.95      0.70 o 
  -3   2   5      396.50      379.56      9.80 o 
  -2   2   5      159.89      189.33      3.98 o 
  -1   2   5       22.35       20.73      1.20 o 
   0   2   5     1364.32     1466.72     25.07 o 
   1   2   5     1786.11     1832.65     31.13 o 
   2   2   5      185.35      190.28      3.18 o 
   3   2   5      735.61      767.22     13.54 o 
   4   2   5      314.67      285.28      7.02 o 
   5   2   5       21.78       14.45      1.32 o 
   6   2   5      194.00      190.57      4.27 o 
   7   2   5        2.26        4.48      0.83 o 
   8   2   5       57.36       41.39      9.69 o 
   9   2   5       22.77       27.58      4.21 o 
  10   2   5       33.72       40.52      4.84 o 
  11   2   5       27.88       37.76      4.72 o 
  12   2   5       10.06       10.64      3.04 o 
 -10   3   5        4.27        9.51      2.92 o 
  -9   3   5       85.29       90.20      4.36 o 
  -8   3   5      136.09      138.47     11.57 o 
  -7   3   5       97.19       94.07      4.72 o 
  -6   3   5       74.66       87.29      3.77 o 
  -5   3   5     1332.43     1290.75     36.77 o 
  -4   3   5     1130.15     1124.15     19.88 o 
  -3   3   5       15.79       23.86      1.14 o 
  -2   3   5      106.84      122.10      2.90 o 
  -1   3   5     1926.05     2147.29     36.61 o 
   0   3   5      242.99      240.44      4.78 o 
   1   3   5       43.56       55.35      1.65 o 
   2   3   5     1163.56     1194.25     16.92 o 
   3   3   5      629.05      587.59     10.59 o 
   4   3   5       41.94       48.52      1.59 o 
   5   3   5      250.41      269.30      5.49 o 
   6   3   5       38.54       38.26      1.61 o 
   7   3   5      638.47      608.24     11.42 o 
   8   3   5      118.48      106.44      5.19 o 
   9   3   5       13.74        7.82      2.69 o 
  10   3   5        1.09        1.14      2.17 o 
  11   3   5       41.24       58.84      5.05 o 
  12   3   5        0.22       -0.87      1.90 o 
 -10   4   5       14.57       13.67      3.43 o 
  -9   4   5       45.04       35.74      3.23 o 
  -8   4   5        3.00        4.42      1.46 o 
  -7   4   5      278.07      287.16      8.60 o 
  -6   4   5       54.18       50.31      3.03 o 
  -5   4   5      347.85      322.33      8.89 o 
  -4   4   5       30.44       35.29      2.31 o 
  -3   4   5      292.64      278.55      5.73 o 
  -2   4   5     2058.93     2021.95     34.68 o 
  -1   4   5     1921.50     2168.45     37.07 o 
   0   4   5      441.01      498.19      9.28 o 
   1   4   5      232.88      294.19      5.80 o 
   2   4   5       40.47       52.55      1.63 o 
   3   4   5      196.17      225.74      3.85 o 
   4   4   5     1675.05     1776.64     30.57 o 
   5   4   5       80.93       88.37      2.51 o 
   6   4   5      510.37      522.58      9.99 o 
   7   4   5      207.02      191.12      4.51 o 
   8   4   5      424.75      421.58      8.53 o 
   9   4   5      173.63      138.59      5.03 o 
  10   4   5       12.99       16.14      3.37 o 
  11   4   5        8.81       18.95      3.58 o 
  12   4   5       26.19       32.78      4.42 o 
  -9   5   5       10.48       13.34      2.58 o 
  -8   5   5        5.19        2.02      1.92 o 
  -7   5   5      109.94      110.53      7.70 o 
  -6   5   5       24.60       27.28      2.44 o 
  -5   5   5      414.90      425.30     16.80 o 
  -4   5   5        1.06        2.01      1.09 o 
  -3   5   5       38.28       39.40      1.64 o 
  -2   5   5      178.99      189.90      4.27 o 
  -1   5   5      346.41      295.99      6.48 o 
   0   5   5      602.26      668.52     12.32 o 
   1   5   5      227.40      211.57      4.60 o 
   2   5   5      106.18      119.60      2.97 o 
   3   5   5      479.10      443.86      6.90 o 
   4   5   5        1.74       -0.24      0.46 o 
   5   5   5        0.16        1.31      0.57 o 
   6   5   5        5.69        6.68      0.89 o 
   7   5   5      173.19      156.28      3.97 o 
   8   5   5      117.50      108.28      3.21 o 
   9   5   5      391.21      385.72     10.30 o 
  10   5   5        2.37        4.84      1.50 o 
  11   5   5       49.93       68.69      5.83 o 
  12   5   5        0.37        0.87      1.36 o 
  -9   6   5       12.07       15.68      5.58 o 
  -8   6   5        0.99        0.87      1.75 o 
  -7   6   5        3.86        3.28      1.45 o 
  -6   6   5      288.30      308.01     25.17 o 
  -5   6   5       11.23        8.59      1.61 o 
  -4   6   5       80.38       84.98      3.74 o 
  -3   6   5       62.76       59.19      2.16 o 
  -2   6   5     1187.08     1205.90     21.50 o 
  -1   6   5       80.21       88.37      2.61 o 
   0   6   5      156.23      136.08     11.99 o 
   1   6   5      186.34      187.98      4.35 o 
   2   6   5      283.57      274.78      5.83 o 
   3   6   5       43.37       46.92      1.95 o 
   4   6   5     1516.44     1625.00     28.36 o 
   5   6   5        6.64        4.13      0.81 o 
   6   6   5      189.22      190.19      4.54 o 
   7   6   5        3.60        1.93      0.89 o 
   8   6   5       32.20       32.33      1.91 o 
   9   6   5      275.82      284.87      8.23 o 
  10   6   5       16.82       18.25      3.09 o 
  -8   7   5        1.80       -0.83      1.32 o 
  -7   7   5      154.37      162.81      6.41 o 
  -6   7   5        0.63        1.76      1.47 o 
  -5   7   5       57.92       57.44      4.40 o 
  -4   7   5        0.06       -0.04      1.00 o 
  -3   7   5      100.45      102.12      3.11 o 
  -2   7   5      320.44      317.93      6.85 o 
  -1   7   5      108.17      103.52      3.85 o 
   0   7   5        4.71        5.67      0.95 o 
   1   7   5        3.44        1.74      0.74 o 
   2   7   5      721.94      754.55     14.06 o 
   3   7   5     1695.59     1713.14     36.40 o 
   4   7   5        1.20        1.14      0.56 o 
   5   7   5       51.76       51.57      4.97 o 
   6   7   5       73.64       72.36      2.55 o 
   7   7   5      114.01      110.03      3.46 o 
   8   7   5        0.95        0.91      0.88 o 
   9   7   5        6.41        5.52      1.76 o 
  10   7   5        0.58        2.38      1.89 o 
  11   7   5        0.72        1.45      1.75 o 
  -7   8   5        4.15        7.61      1.71 o 
  -6   8   5       21.47       20.81      2.57 o 
  -5   8   5       79.15       84.55      6.02 o 
  -4   8   5       50.09       44.77      3.94 o 
  -3   8   5        2.93        3.79      1.34 o 
  -2   8   5       97.83       82.91      2.85 o 
  -1   8   5       38.47       37.35      2.18 o 
   0   8   5      556.12      492.27     10.36 o 
   1   8   5       98.14       90.76      2.95 o 
   2   8   5      102.48       97.95      3.08 o 
   3   8   5       28.74       34.69      1.85 o 
   4   8   5       40.04       35.78      1.72 o 
   5   8   5       21.70       22.55      1.59 o 
   6   8   5       86.38       72.59      3.32 o 
   7   8   5      390.74      360.14      9.55 o 
   8   8   5       43.16       41.88      2.76 o 
   9   8   5       33.85       38.41      2.73 o 
  10   8   5        4.37        3.07      2.27 o 
  11   8   5       51.59       48.00      4.94 o 
  -6   9   5        1.72        3.34      1.97 o 
  -5   9   5        1.33        3.39      1.57 o 
  -4   9   5       68.83       61.11      3.47 o 
  -3   9   5        0.56        0.89      1.04 o 
  -2   9   5       56.14       55.97      2.48 o 
  -1   9   5       58.31       54.88      2.35 o 
   0   9   5      347.09      280.20      8.90 o 
   1   9   5        7.79       10.04      1.30 o 
   2   9   5      111.76      102.98      3.29 o 
   3   9   5        1.69        1.40      0.94 o 
   4   9   5      393.91      383.42     10.15 o 
   5   9   5       35.44       35.36      2.81 o 
   6   9   5      303.60      285.78      8.23 o 
   7   9   5       21.82       20.60      2.29 o 
   8   9   5       84.43       72.49      3.52 o 
   9   9   5        0.46       -0.03      1.24 o 
  10   9   5      108.46      109.25      6.85 o 
  11   9   5        0.55        1.55      2.27 o 
  -5  10   5       32.98       35.21      3.26 o 
  -4  10   5       29.72       28.46      2.78 o 
  -3  10   5       24.29       30.10      2.80 o 
  -2  10   5        3.23        3.50      1.12 o 
  -1  10   5        5.19        6.12      1.20 o 
   0  10   5        0.85        1.82      0.96 o 
   1  10   5      583.90      573.26     14.20 o 
   2  10   5      271.45      249.46      7.49 o 
   3  10   5       12.58       11.51      1.88 o 
   4  10   5        2.60        1.68      1.27 o 
   5  10   5      417.39      411.02     11.01 o 
   6  10   5      100.83       86.50      4.03 o 
   7  10   5        0.29       -1.65      1.21 o 
   8  10   5        0.28        0.00      1.28 o 
   9  10   5       28.82       30.08      2.76 o 
  10  10   5        4.28        2.94      2.79 o 
  11  10   5        2.90        8.31      3.04 o 
  -4  11   5        8.69        9.67      3.25 o 
  -3  11   5        1.77        0.85      2.39 o 
  -2  11   5        0.49        1.09      1.33 o 
  -1  11   5        1.81        1.50      1.38 o 
   0  11   5      118.25      124.74      4.88 o 
   1  11   5        0.33       -0.13      1.02 o 
   2  11   5        5.21        4.94      1.41 o 
   3  11   5        7.31       10.19      3.07 o 
   4  11   5        0.06        2.93      1.83 o 
   5  11   5       26.87       26.59      2.98 o 
   6  11   5       56.72       65.08      3.64 o 
   7  11   5        7.83        9.26      1.88 o 
   8  11   5        0.72       -0.47      1.36 o 
   9  11   5        4.40        3.87      1.59 o 
  10  11   5       75.94       87.59      4.40 o 
  -2  12   5        4.77        5.33      2.22 o 
  -1  12   5       16.57       21.89      2.93 o 
   0  12   5        7.19        7.15      3.33 o 
   1  12   5      182.34      174.74      6.48 o 
   2  12   5       12.57        7.78      1.88 o 
   3  12   5       65.53       65.99      3.77 o 
   4  12   5       14.02       13.31      2.21 o 
   5  12   5       45.03       47.44      3.67 o 
   6  12   5       13.39       18.14      2.58 o 
   7  12   5       13.92       15.69      2.45 o 
   8  12   5       26.31       33.04      3.05 o 
   9  12   5       30.30       30.82      5.69 o 
   0  13   5       31.11       38.63      3.24 o 
   1  13   5        5.00        8.76      2.41 o 
   2  13   5       15.41       14.61      2.45 o 
   3  13   5       67.61       68.10      4.00 o 
   4  13   5        5.05        6.44      1.92 o 
   5  13   5       39.47       44.50      3.68 o 
   6  13   5       44.57       39.57      3.51 o 
   7  13   5       57.20       67.52      4.23 o 
  -4 -12   6        2.43        2.32      1.58 o 
  -3 -12   6       20.89       21.30      2.53 o 
  -2 -12   6       23.69       19.82      3.69 o 
  -1 -12   6       15.17       16.92      3.77 o 
  -7 -11   6       60.16       57.68      6.03 o 
  -6 -11   6        0.00        1.94      1.63 o 
  -5 -11   6       19.18       13.57      2.23 o 
  -4 -11   6        0.37        0.68      1.23 o 
  -3 -11   6       12.70       13.01      2.07 o 
  -2 -11   6        1.94        2.89      1.40 o 
  -1 -11   6       68.10       71.21      6.32 o 
   0 -11   6        0.93        2.59      2.17 o 
   1 -11   6        0.63        2.45      2.06 o 
   2 -11   6        1.47        1.34      2.69 o 
  -8 -10   6        1.26       -0.33      1.54 o 
  -7 -10   6        1.43        2.00      1.51 o 
  -6 -10   6      130.40      118.64      5.03 o 
  -5 -10   6        3.66        7.53      1.83 o 
  -4 -10   6       46.30       43.02      4.62 o 
  -3 -10   6       10.64       12.13      1.92 o 
  -2 -10   6      127.16      102.55      4.33 o 
  -1 -10   6       16.37       18.46      2.14 o 
   0 -10   6       39.17       33.45      4.31 o 
   1 -10   6        9.52        9.22      2.92 o 
   2 -10   6       55.06       46.60      4.98 o 
   3 -10   6        1.05        1.43      2.46 o 
  -9  -9   6        1.00        1.00      2.22 o 
  -8  -9   6       11.62       12.52      3.34 o 
  -7  -9   6      160.50      154.60      5.81 o 
  -6  -9   6        4.70        2.24      1.59 o 
  -5  -9   6       26.71       26.44      2.53 o 
  -4  -9   6        7.32        8.30      2.70 o 
  -3  -9   6       29.96       29.88      2.55 o 
  -2  -9   6        8.58        6.62      1.46 o 
  -1  -9   6        0.99        2.75      1.76 o 
   0  -9   6       23.56       18.48      3.09 o 
   1  -9   6       21.78       20.12      3.13 o 
   2  -9   6       13.79       16.03      3.13 o 
   3  -9   6        2.22        3.30      2.13 o 
   4  -9   6       46.18       42.97      4.73 o 
 -10  -8   6        0.52       -1.07      1.83 o 
  -9  -8   6       56.10       62.01      5.94 o 
  -8  -8   6      108.80      118.81      7.41 o 
  -7  -8   6       51.02       53.42      3.38 o 
  -6  -8   6       10.60       12.62      1.99 o 
  -5  -8   6        0.16        0.45      1.41 o 
  -4  -8   6        2.12        0.52      1.04 o 
  -3  -8   6        0.81        0.42      1.14 o 
  -2  -8   6        1.66        1.71      1.10 o 
  -1  -8   6       84.25       63.51      4.03 o 
   0  -8   6        6.38        5.07      1.34 o 
   1  -8   6      134.28      141.86      7.60 o 
   2  -8   6        0.01        1.31      1.85 o 
   3  -8   6        5.87        7.16      2.41 o 
   4  -8   6       82.73       69.52      4.96 o 
 -10  -7   6       37.06       35.51      4.84 o 
  -9  -7   6       10.67       14.69      3.16 o 
  -8  -7   6        9.11       19.07      3.53 o 
  -7  -7   6      184.44      169.77      5.81 o 
  -6  -7   6        8.10        7.99      3.74 o 
  -5  -7   6       29.16       31.87      2.59 o 
  -4  -7   6      256.30      276.81      7.85 o 
  -3  -7   6      156.08      125.13      4.46 o 
  -2  -7   6       40.12       36.92      3.77 o 
  -1  -7   6       18.93       20.13      1.88 o 
   0  -7   6      123.95      122.29      4.35 o 
   1  -7   6      268.07      262.05      7.31 o 
   2  -7   6        1.41        0.19      1.62 o 
   3  -7   6        0.62        1.44      1.09 o 
   4  -7   6       12.29       12.69      1.97 o 
   5  -7   6       74.70       85.69      8.31 o 
   6  -7   6       95.71       98.54      6.93 o 
   7  -7   6        2.23        4.80      2.72 o 
 -11  -6   6        0.04        2.85      2.20 o 
 -10  -6   6        3.32        3.81      2.38 o 
  -9  -6   6      196.18      202.35     10.01 o 
  -8  -6   6       29.19       19.79      3.23 o 
  -7  -6   6       43.94       41.90      3.57 o 
  -6  -6   6       16.64       12.64      1.78 o 
  -5  -6   6     1341.97     1299.05     28.53 o 
  -4  -6   6      361.74      291.81      8.72 o 
  -3  -6   6       31.79       31.87      2.27 o 
  -2  -6   6       94.98       85.46      3.54 o 
  -1  -6   6      195.64      170.12      5.14 o 
   0  -6   6       16.14       18.13      3.62 o 
   1  -6   6      526.00      507.81      9.84 o 
   2  -6   6       87.23       79.28      3.38 o 
   3  -6   6      252.10      234.33      6.98 o 
   4  -6   6        8.16        9.86      1.66 o 
   5  -6   6      150.44      146.29      5.39 o 
   6  -6   6       12.13       14.74      3.21 o 
   7  -6   6        3.86        3.60      2.29 o 
   8  -6   6        1.50        1.80      2.59 o 
 -11  -5   6       22.78       23.84      4.19 o 
 -10  -5   6      122.64      126.96      7.65 o 
  -9  -5   6      154.27      138.35      7.96 o 
  -8  -5   6       89.05       94.00      6.03 o 
  -7  -5   6       12.72       12.42      2.52 o 
  -6  -5   6      438.84      438.76     11.02 o 
  -5  -5   6        0.06        0.12      0.84 o 
  -4  -5   6      546.15      573.90     13.79 o 
  -3  -5   6       20.47       19.84      2.97 o 
  -2  -5   6      308.71      317.19     11.90 o 
  -1  -5   6      103.91      108.62      4.94 o 
   0  -5   6      457.87      455.54      8.82 o 
   1  -5   6       89.68      108.86      3.27 o 
   2  -5   6      168.27      170.17      4.04 o 
   3  -5   6       17.44       14.86      2.03 o 
   4  -5   6       60.64       47.25      2.76 o 
   5  -5   6        5.42        6.35      3.94 o 
   6  -5   6       56.96       69.15      5.40 o 
   7  -5   6        9.62        8.73      2.79 o 
   8  -5   6       42.73       55.87      6.10 o 
   9  -5   6        5.93       12.19      3.44 o 
 -11  -4   6        2.06        3.96      2.31 o 
 -10  -4   6        0.80        1.15      1.92 o 
  -9  -4   6       48.92       42.57      4.66 o 
  -8  -4   6        0.02       -1.55      1.78 o 
  -7  -4   6        0.15       -0.45      1.43 o 
  -6  -4   6      157.04      162.56      5.12 o 
  -5  -4   6       66.79       54.85      4.06 o 
  -4  -4   6      122.51      119.39      4.00 o 
  -3  -4   6       38.94       36.70      2.05 o 
  -2  -4   6      303.44      359.74      6.98 o 
  -1  -4   6       72.07       59.66      1.82 o 
   0  -4   6        5.06        3.48      1.80 o 
   1  -4   6       10.32        5.72      0.74 o 
   2  -4   6      180.23      242.18     17.74 o 
   3  -4   6       66.89       70.05      3.19 o 
   4  -4   6      232.12      231.91      8.18 o 
   5  -4   6      265.93      262.80      7.63 o 
   6  -4   6       31.22       30.49      2.54 o 
   7  -4   6       28.91       35.91      4.68 o 
   8  -4   6       28.70       36.35      4.91 o 
   9  -4   6        9.00        9.43      3.18 o 
  10  -4   6        2.95        8.12      2.88 o 
 -11  -3   6        0.00       -0.61      1.87 o 
 -10  -3   6       80.62       84.61      6.18 o 
  -9  -3   6       35.21       48.70      4.93 o 
  -8  -3   6        0.89       -1.08      1.68 o 
  -7  -3   6      127.17      115.10      6.38 o 
  -6  -3   6        2.30        2.68      0.89 o 
  -5  -3   6       36.27       34.45      1.83 o 
  -4  -3   6      638.95      669.43     12.27 o 
  -3  -3   6       45.65       65.89      1.98 o 
  -2  -3   6      290.41      323.02      4.97 o 
  -1  -3   6      579.22      640.38     11.58 o 
   0  -3   6     1251.14     1342.65     23.30 o 
   1  -3   6       79.83       83.30      2.23 o 
   2  -3   6      722.70      770.24     13.78 o 
   3  -3   6       16.92       11.31      1.15 o 
   4  -3   6       70.28       51.11      8.08 o 
   5  -3   6      226.99      215.35     27.16 o 
   6  -3   6       16.32       18.51      2.09 o 
   7  -3   6       10.97       11.56      3.11 o 
   8  -3   6      191.73      176.81      9.66 o 
   9  -3   6        9.29       16.19      3.60 o 
  10  -3   6        2.77        5.54      2.76 o 
 -11  -2   6        9.51        9.68      2.74 o 
 -10  -2   6        9.24       11.30      2.86 o 
  -9  -2   6       21.91       22.35      2.36 o 
  -8  -2   6      252.90      269.93      8.04 o 
  -7  -2   6        5.55        7.05      1.43 o 
  -6  -2   6      159.26      177.55      5.50 o 
  -5  -2   6      594.62      590.04     10.99 o 
  -4  -2   6       72.52       65.73      3.34 o 
  -3  -2   6       12.66       10.03      0.84 o 
  -2  -2   6      881.66      943.15     16.57 o 
  -1  -2   6      711.18      783.58     11.27 o 
   0  -2   6       91.57       95.46      2.31 o 
   1  -2   6        0.18        0.36      0.38 o 
   2  -2   6      860.94      887.61     15.60 o 
   3  -2   6      126.61      103.93      2.61 o 
   4  -2   6      152.54      152.62      4.66 o 
   5  -2   6       60.43       61.52      8.24 o 
   6  -2   6      625.89      534.92     50.12 o 
   7  -2   6      312.67      316.33     13.54 o 
   8  -2   6        2.54        5.08      2.31 o 
   9  -2   6       79.60       66.25      5.69 o 
  10  -2   6       74.98       68.10      6.65 o 
  11  -2   6        6.66       10.67      3.37 o 
 -11  -1   6        7.27        8.44      2.62 o 
 -10  -1   6       17.71       18.56      2.35 o 
  -9  -1   6       21.72       24.81      2.42 o 
  -8  -1   6        2.34        5.11      1.40 o 
  -7  -1   6      350.54      331.08      9.12 o 
  -6  -1   6        5.94        8.69      2.07 o 
  -5  -1   6       38.12       40.58      1.55 o 
  -4  -1   6      445.39      505.83      9.44 o 
  -3  -1   6     1567.59     1701.44     29.25 o 
  -2  -1   6      849.45      994.23     17.40 o 
  -1  -1   6     1178.36     1266.65     21.82 o 
   0  -1   6       30.40       18.75      1.00 o 
   1  -1   6      100.48       99.07      3.05 o 
   2  -1   6     1769.58     2026.46     42.65 o 
   3  -1   6     2185.96     2260.24     47.59 o 
   4  -1   6      373.57      337.22      6.41 o 
   5  -1   6        9.00        7.75      1.48 o 
   6  -1   6      603.28      570.73     17.96 o 
   7  -1   6      635.78      401.13     16.07 o 
   8  -1   6      237.86      225.11     10.88 o 
   9  -1   6       38.49       50.36      5.36 o 
  10  -1   6        3.58        4.07      2.59 o 
  11  -1   6       47.82       50.74      6.04 o 
 -11   0   6       11.11       11.00      2.29 o 
 -10   0   6       17.92       21.74      2.59 o 
  -9   0   6        2.80        2.39      1.29 o 
  -8   0   6      225.48      224.17      7.11 o 
  -7   0   6        9.35        9.44      1.67 o 
  -6   0   6       51.74       66.45      3.85 o 
  -5   0   6       23.53       20.14      2.80 o 
  -4   0   6      386.70      439.35      8.30 o 
  -3   0   6       16.56       15.12      0.90 o 
  -2   0   6      145.63      117.28      3.11 o 
  -1   0   6       42.76       47.31      1.47 o 
   0   0   6    10942.00    11745.10    160.27 o 
   1   0   6        3.55        3.99      0.42 o 
   2   0   6     1013.08     1053.73     22.63 o 
   3   0   6       25.95       31.14      1.75 o 
   4   0   6     2435.46     2421.44     41.13 o 
   5   0   6        6.86        6.36      1.57 o 
   6   0   6      868.27      745.57     22.88 o 
   8   0   6      214.52      185.42      9.47 o 
   9   0   6       38.28       36.02      4.61 o 
  10   0   6       44.99       44.35      5.20 o 
  11   0   6       43.83       56.63      6.36 o 
 -11   1   6       22.61       31.70      3.33 o 
 -10   1   6       16.26       15.37      2.32 o 
  -9   1   6       18.42       20.45      2.38 o 
  -8   1   6       19.70       15.60      2.08 o 
  -7   1   6      485.84      503.42     12.96 o 
  -6   1   6       95.70       92.56      6.01 o 
  -5   1   6        8.94       11.88      1.52 o 
  -4   1   6      795.89      874.57     15.60 o 
  -3   1   6     1236.38     1254.83     21.84 o 
  -2   1   6       76.17       90.00      2.51 o 
  -1   1   6      252.37      282.20      5.46 o 
   0   1   6     3108.20     3413.35     57.44 o 
   1   1   6       44.65       44.54      1.13 o 
   2   1   6     1531.21     1703.51     35.94 o 
   3   1   6      734.28      789.93     17.80 o 
   4   1   6       18.89       14.08      0.83 o 
   5   1   6       72.44       59.83      2.67 o 
   6   1   6      111.68      128.16      5.87 o 
   7   1   6      265.43      204.77      7.58 o 
   8   1   6        1.80        0.09      1.69 o 
   9   1   6        0.74        1.28      2.03 o 
  10   1   6        0.41       -0.79      1.99 o 
  11   1   6       12.80       20.47      4.10 o 
  12   1   6        5.64        8.38      3.39 o 
 -10   2   6        1.96        1.61      2.48 o 
  -9   2   6        0.18        3.16      1.45 o 
  -8   2   6       66.34       77.46      3.92 o 
  -7   2   6        1.68        3.57      1.29 o 
  -6   2   6       66.81       57.51      3.02 o 
  -5   2   6      216.89      209.09      6.28 o 
  -4   2   6       29.25       19.65      1.08 o 
  -3   2   6        1.27        0.35      0.44 o 
  -2   2   6     4865.89     5048.07     84.84 o 
  -1   2   6      209.37      225.07      5.42 o 
   0   2   6      490.66      491.25      8.96 o 
   1   2   6       61.28       55.36      1.58 o 
   2   2   6      470.69      464.83      7.01 o 
   3   2   6        0.30        1.04      0.43 o 
   4   2   6     1948.33     2188.79     46.05 o 
   5   2   6      996.33     1058.13     18.69 o 
   6   2   6       44.02       45.28      1.70 o 
   7   2   6       68.02       65.69      2.24 o 
   9   2   6       62.92       38.32      4.82 o 
  10   2   6       13.11       15.53      3.46 o 
  11   2   6       42.14       39.82      5.19 o 
  12   2   6       57.05       50.74      5.97 o 
 -10   3   6        0.58        1.04      1.64 o 
  -9   3   6        5.76        8.46      1.79 o 
  -8   3   6       36.98       44.69      3.23 o 
  -7   3   6       33.10       23.91      2.43 o 
  -6   3   6        0.22       -0.22      1.40 o 
  -5   3   6       42.43       35.18      3.15 o 
  -4   3   6      618.98      598.18     19.18 o 
  -3   3   6      570.70      531.55      9.95 o 
  -2   3   6       81.29       80.88      2.22 o 
  -1   3   6       45.10       38.00      4.37 o 
   0   3   6     1356.52     1438.64     24.81 o 
   1   3   6       15.93       20.06      0.98 o 
   2   3   6      162.51      154.35      2.83 o 
   3   3   6      371.17      353.83      6.79 o 
   4   3   6      314.38      299.46      5.96 o 
   5   3   6      223.54      212.81      4.62 o 
   6   3   6      101.99      109.90      2.94 o 
   7   3   6       16.12       18.77      1.33 o 
   8   3   6       37.24       34.51      5.02 o 
   9   3   6       73.52       61.59      4.91 o 
  10   3   6       74.16       44.12      4.96 o 
  11   3   6        0.41        1.78      2.10 o 
  12   3   6        2.90        5.69      2.67 o 
 -10   4   6        0.14        0.58      1.50 o 
  -9   4   6        7.28        9.94      2.05 o 
  -8   4   6       21.11       22.95      2.60 o 
  -7   4   6       88.09       73.92      4.02 o 
  -6   4   6        2.61        4.79      1.37 o 
  -5   4   6      321.27      300.67      8.64 o 
  -4   4   6      189.28      161.49      5.27 o 
  -3   4   6        0.06        0.82      0.53 o 
  -2   4   6      123.44      105.39      3.36 o 
  -1   4   6     1060.49     1033.75     21.97 o 
   0   4   6       82.70      111.62      4.45 o 
   1   4   6      194.00      200.65      4.31 o 
   2   4   6       61.19       54.26      2.19 o 
   3   4   6       15.06       15.26      0.89 o 
   4   4   6       59.77       59.78      3.40 o 
   5   4   6      243.00      251.31      5.34 o 
   6   4   6       38.41       43.10      2.10 o 
   7   4   6      643.27      616.23     11.68 o 
   8   4   6       70.12       75.17      2.63 o 
   9   4   6       14.24       14.48      2.88 o 
  10   4   6       74.08       77.13      6.17 o 
  11   4   6       24.09       25.22      4.28 o 
  12   4   6        0.83        1.38      2.03 o 
  -9   5   6        0.01        0.15      1.63 o 
  -8   5   6        6.15        7.03      1.72 o 
  -7   5   6        0.02       -0.56      1.07 o 
  -6   5   6      313.78      301.91      9.06 o 
  -5   5   6      198.63      206.10     10.50 o 
  -4   5   6       69.73       67.04      5.96 o 
  -3   5   6      200.75      204.48      4.66 o 
  -2   5   6       91.83       86.06      2.49 o 
  -1   5   6       67.53       58.66      1.99 o 
   0   5   6     1288.95     1234.37     21.76 o 
   1   5   6      188.81      205.97      5.62 o 
   2   5   6      312.40      312.18      6.27 o 
   3   5   6      136.84      145.31      2.82 o 
   4   5   6        5.32        2.54      0.67 o 
   5   5   6      168.14      173.96      4.25 o 
   6   5   6        4.97        6.30      1.24 o 
   7   5   6      201.59      187.23      5.14 o 
   8   5   6       69.10       69.80      2.60 o 
   9   5   6       69.53       78.67      6.10 o 
  10   5   6       45.19       44.29      4.91 o 
  11   5   6        5.67        9.73      2.88 o 
  12   5   6       11.93       22.15      4.05 o 
  -8   6   6        4.83        8.46      1.88 o 
  -7   6   6        0.40        2.72      1.39 o 
  -6   6   6        6.81        6.48      1.68 o 
  -5   6   6      408.43      437.80     16.50 o 
  -4   6   6       37.68       35.98      2.63 o 
  -3   6   6        0.08        0.13      0.74 o 
  -2   6   6        4.95        4.20      0.82 o 
  -1   6   6      568.96      583.09     11.12 o 
   0   6   6       41.44       48.90      3.99 o 
   1   6   6       93.63      107.35      3.36 o 
   2   6   6        0.08        0.99      0.82 o 
   3   6   6      332.71      354.39      5.84 o 
   4   6   6      153.20      154.90      3.83 o 
   5   6   6      459.46      444.61      8.87 o 
   6   6   6      243.42      258.38      5.81 o 
   7   6   6       31.92       37.61      1.96 o 
   8   6   6       65.20       64.26      2.45 o 
   9   6   6       33.36       34.26      1.96 o 
  10   6   6       29.59       27.53      3.55 o 
  11   6   6        9.42       14.60      3.84 o 
  -8   7   6        0.40        1.74      1.47 o 
  -7   7   6       34.19       28.10      3.03 o 
  -6   7   6      169.33      161.43      6.09 o 
  -5   7   6       59.71       46.45      3.19 o 
  -4   7   6       84.61       82.36      8.65 o 
  -3   7   6      118.51      124.71      3.54 o 
  -2   7   6      104.18       87.11      2.80 o 
  -1   7   6      377.63      377.40      9.39 o 
   0   7   6      349.61      271.55     10.24 o 
   1   7   6      285.39      299.74      6.54 o 
   2   7   6      411.85      393.88      8.42 o 
   3   7   6      263.43      240.67      6.59 o 
   4   7   6      272.81      271.34      4.85 o 
   5   7   6       14.69       19.19      1.46 o 
   6   7   6       44.42       51.19      2.18 o 
   7   7   6       64.80       76.61      2.77 o 
   8   7   6        0.49        0.50      0.83 o 
   9   7   6        8.04        9.57      1.27 o 
  10   7   6       55.84       58.55      4.70 o 
  -7   8   6        5.62        8.70      1.95 o 
  -6   8   6        3.52        5.16      1.59 o 
  -5   8   6       39.90       40.92      3.23 o 
  -4   8   6       55.35       60.07      3.57 o 
  -3   8   6       69.18       67.14      3.46 o 
  -2   8   6        5.27        5.64      1.03 o 
  -1   8   6      126.09      103.71      3.58 o 
   0   8   6       26.33       32.58      2.34 o 
   1   8   6       63.03       68.95      2.58 o 
   2   8   6      378.22      369.65      9.48 o 
   3   8   6      643.63      587.00     11.43 o 
   4   8   6       16.60       20.15      1.22 o 
   5   8   6      114.01       99.86      3.12 o 
   6   8   6      293.11      275.96      6.29 o 
   7   8   6       70.19       65.60      3.17 o 
   8   8   6       77.12       72.09      3.40 o 
   9   8   6       56.48       60.22      3.25 o 
  10   8   6        6.31        7.28      2.39 o 
  11   8   6        2.61        1.48      2.08 o 
  -6   9   6        6.54        7.83      1.76 o 
  -5   9   6        4.86        2.93      3.95 o 
  -4   9   6        3.35        5.58      1.58 o 
  -3   9   6      191.05      173.90      6.24 o 
  -2   9   6        9.95        9.44      1.30 o 
  -1   9   6       69.97       59.14      2.83 o 
   0   9   6      370.47      352.92      7.81 o 
   1   9   6      518.54      511.42     12.06 o 
   2   9   6        0.01       -0.98      0.84 o 
   3   9   6        6.27        6.28      1.18 o 
   4   9   6      220.79      210.09      4.16 o 
   5   9   6      498.17      471.44     12.01 o 
   6   9   6       23.74       20.52      2.33 o 
   7   9   6      301.91      290.06      8.29 o 
   8   9   6        4.44        7.12      2.18 o 
   9   9   6       75.90       68.02      4.43 o 
  10   9   6        0.21       -0.73      2.11 o 
  11   9   6        3.19        4.42      2.64 o 
  -5  10   6        0.13        0.72      1.39 o 
  -4  10   6       10.63       11.42      2.76 o 
  -3  10   6        0.47        0.91      1.95 o 
  -2  10   6      194.61      204.33      5.42 o 
  -1  10   6        0.00        1.14      1.02 o 
   0  10   6       19.11       23.14      1.92 o 
   1  10   6      132.97      114.00      3.82 o 
   2  10   6      730.39      721.32     20.62 o 
   3  10   6      182.12      180.90      6.03 o 
   4  10   6       84.94       81.75      3.85 o 
   5  10   6        6.29        4.85      1.57 o 
   6  10   6       95.56       97.18      4.77 o 
   7  10   6       97.28       97.22      5.86 o 
   8  10   6       42.14       49.81      3.35 o 
   9  10   6        2.57        3.42      1.56 o 
  10  10   6       27.27       31.53      2.91 o 
  -3  11   6       37.87       43.14      3.55 o 
  -2  11   6       11.22       12.64      2.22 o 
  -1  11   6        2.28        6.45      1.35 o 
   0  11   6        1.26        1.95      1.31 o 
   1  11   6       44.74       48.47      3.28 o 
   2  11   6        2.89        3.07      1.36 o 
   3  11   6       70.55       63.37      3.47 o 
   4  11   6       30.06       33.36      3.00 o 
   5  11   6        6.49        6.38      1.80 o 
   6  11   6       22.26       23.82      2.54 o 
   7  11   6      163.90      161.89      6.05 o 
   8  11   6        0.48        0.56      1.45 o 
   9  11   6        0.77        2.76      1.56 o 
  10  11   6       11.43       17.03      2.37 o 
  -2  12   6        0.68       -0.23      1.99 o 
  -1  12   6        2.87        4.11      1.59 o 
   0  12   6       22.08       21.25      2.58 o 
   1  12   6       31.16       38.31      3.18 o 
   2  12   6       98.86      105.31      4.68 o 
   3  12   6        7.87       10.72      2.06 o 
   4  12   6       32.56       38.48      6.06 o 
   5  12   6       34.15       31.89      3.08 o 
   6  12   6       28.07       29.37      3.05 o 
   7  12   6        0.66       -1.93      1.54 o 
   8  12   6        0.40       -0.10      1.47 o 
   1  13   6       18.86       22.08      2.78 o 
   2  13   6       26.45       31.43      3.17 o 
   3  13   6       34.82       39.25      3.38 o 
   4  13   6       63.57       64.76      4.19 o 
   5  13   6        3.33        4.53      1.74 o 
   6  13   6       43.12       46.96      3.85 o 
   7  13   6        5.06        5.38      1.86 o 
  -6 -11   7       20.00       22.70      2.75 o 
  -5 -11   7        3.98        2.32      3.20 o 
  -4 -11   7        8.45       10.93      2.53 o 
  -3 -11   7       14.51       12.79      2.19 o 
  -2 -11   7        8.21        7.16      2.81 o 
  -1 -11   7       23.65       23.75      4.07 o 
   0 -11   7       66.31       54.76      5.69 o 
   1 -11   7       22.08       20.30      3.84 o 
  -8 -10   7       19.08       22.39      3.91 o 
  -7 -10   7        1.02       -1.49      1.40 o 
  -6 -10   7        2.54        2.87      1.61 o 
  -5 -10   7       93.41       99.40      4.67 o 
  -4 -10   7        1.10        0.84      1.97 o 
  -3 -10   7       57.94       55.31      3.76 o 
  -2 -10   7       18.17       15.35      2.00 o 
  -1 -10   7      125.17      130.44      8.16 o 
   0 -10   7       12.20       15.07      3.48 o 
   1 -10   7       50.72       46.15      5.17 o 
   2 -10   7       17.07        9.17      3.00 o 
   3 -10   7       60.22       52.77      5.87 o 
  -9  -9   7        4.46        5.82      2.71 o 
  -8  -9   7        3.98        2.25      2.27 o 
  -7  -9   7        0.00       -1.57      1.75 o 
  -6  -9   7      106.87      117.37      5.41 o 
  -5  -9   7       24.73       24.96      2.61 o 
  -4  -9   7       60.94       65.47      3.51 o 
  -3  -9   7       71.35       73.46      3.61 o 
  -2  -9   7        0.07        2.01      1.83 o 
  -1  -9   7        0.87        1.26      1.64 o 
   0  -9   7        9.59        6.46      2.24 o 
   1  -9   7       51.19       54.83      5.08 o 
   2  -9   7       35.98       42.37      4.82 o 
   3  -9   7        0.97       -0.54      1.82 o 
   4  -9   7        0.91        1.31      1.94 o 
 -10  -8   7        1.97        1.85      2.11 o 
  -9  -8   7        9.37       10.24      3.30 o 
  -8  -8   7       64.75       80.55      6.13 o 
  -7  -8   7       82.89       75.28      3.91 o 
  -6  -8   7        5.69        4.53      1.44 o 
  -5  -8   7       39.56       40.01      3.78 o 
  -4  -8   7        6.86        2.94      1.20 o 
  -3  -8   7        1.31        0.06      1.03 o 
  -2  -8   7       35.74       37.96      2.61 o 
  -1  -8   7       18.95       16.89      1.90 o 
   0  -8   7       73.58       71.96      5.12 o 
   1  -8   7       15.33       14.53      3.02 o 
   2  -8   7       17.24       19.74      3.42 o 
   3  -8   7       20.68       22.18      3.60 o 
   4  -8   7        7.15        9.89      2.46 o 
 -10  -7   7       18.88       23.75      4.23 o 
  -9  -7   7       76.09       88.38      6.62 o 
  -8  -7   7        0.01        0.03      1.85 o 
  -7  -7   7       35.35       35.92      2.80 o 
  -6  -7   7       87.34       90.72      5.87 o 
  -5  -7   7        4.62        5.80      1.45 o 
  -4  -7   7        3.22        1.92      1.09 o 
  -3  -7   7       95.05      101.64      4.00 o 
  -2  -7   7       50.34       39.79      2.57 o 
  -1  -7   7       80.57       74.39      3.36 o 
   0  -7   7      178.06      161.27      5.23 o 
   1  -7   7        0.78        2.60      1.61 o 
   2  -7   7      173.75      155.43      7.91 o 
   3  -7   7       19.32       18.34      3.18 o 
   4  -7   7       88.92       99.50      4.50 o 
   5  -7   7        0.03        1.13      1.29 o 
   6  -7   7       41.53       45.78      5.14 o 
   7  -7   7       37.39       45.74      5.61 o 
 -11  -6   7       53.65       53.80      5.85 o 
 -10  -6   7       11.76        9.00      2.76 o 
  -9  -6   7       48.17       50.95      5.19 o 
  -8  -6   7      265.64      280.53     12.42 o 
  -7  -6   7        2.62        1.76      1.99 o 
  -6  -6   7        6.15        6.41      1.54 o 
  -5  -6   7        0.23        1.49      1.30 o 
  -4  -6   7      383.65      353.91     11.13 o 
  -3  -6   7        5.85        8.25      1.73 o 
  -2  -6   7      163.79      178.82      5.62 o 
  -1  -6   7      882.06      796.14     18.10 o 
   0  -6   7      645.10      592.11     19.92 o 
   1  -6   7       12.85       12.26      2.57 o 
   2  -6   7       94.86       94.95      3.77 o 
   3  -6   7       79.18       77.95      3.66 o 
   4  -6   7      511.49      502.80     13.82 o 
   5  -6   7       68.63       71.95      3.67 o 
   6  -6   7        4.36        7.72      2.62 o 
   7  -6   7        1.72        3.44      2.74 o 
   8  -6   7       21.57       30.93      5.00 o 
 -11  -5   7       14.64       13.64      3.72 o 
 -10  -5   7        8.12       10.03      2.90 o 
  -9  -5   7        7.72        6.48      2.65 o 
  -8  -5   7       34.17       33.15      4.05 o 
  -7  -5   7        1.76       10.79      2.60 o 
  -6  -5   7        3.60        5.92      1.41 o 
  -5  -5   7       31.66       30.31      2.18 o 
  -4  -5   7       77.98       79.61      3.41 o 
  -3  -5   7      510.00      481.76     11.70 o 
  -2  -5   7       17.29       17.53      2.17 o 
  -1  -5   7      161.10      146.98      5.96 o 
   0  -5   7       49.28       50.80      3.78 o 
   1  -5   7      242.65      243.66      8.34 o 
   2  -5   7       88.03      104.16     15.34 o 
   3  -5   7      189.36      200.27      6.27 o 
   4  -5   7       85.01       81.83      6.93 o 
   5  -5   7      224.79      238.57      7.44 o 
   6  -5   7       97.32      101.01      6.69 o 
   7  -5   7        0.23       -1.45      1.71 o 
   8  -5   7        4.68        6.24      2.83 o 
   9  -5   7       11.58       20.91      4.24 o 
 -11  -4   7        3.14        1.54      2.06 o 
 -10  -4   7        0.01       -2.10      2.13 o 
  -9  -4   7       49.68       54.41      5.43 o 
  -8  -4   7        2.65        3.83      1.92 o 
  -7  -4   7      162.26      161.76      7.84 o 
  -6  -4   7       13.35       11.60      1.49 o 
  -5  -4   7       33.47       32.75      2.14 o 
  -4  -4   7       26.31       18.66      1.70 o 
  -3  -4   7       31.55       35.86      2.61 o 
  -2  -4   7        9.49        9.76      1.22 o 
  -1  -4   7      250.78      244.06      5.14 o 
   0  -4   7      109.20       98.33      2.64 o 
   1  -4   7       22.00       24.92      1.70 o 
   2  -4   7      214.15      203.61      5.92 o 
   3  -4   7        6.97        2.85      1.17 o 
   4  -4   7       32.33       31.23      2.45 o 
   5  -4   7       77.74       81.29      5.28 o 
   6  -4   7        0.26        0.97      1.29 o 
   7  -4   7       25.65       28.92      4.26 o 
   8  -4   7        0.03       -1.89      1.76 o 
   9  -4   7        4.16        8.12      2.74 o 
 -11  -3   7       10.37        8.91      2.99 o 
 -10  -3   7        6.27        8.66      3.06 o 
  -9  -3   7      396.71      366.67     14.81 o 
  -8  -3   7      522.97      515.81     18.83 o 
  -7  -3   7       78.22       76.54      5.07 o 
  -6  -3   7      109.26      133.27      6.81 o 
  -5  -3   7      125.98      135.27      3.43 o 
  -4  -3   7      163.74      208.17      5.85 o 
  -3  -3   7      808.80      815.67     14.67 o 
  -2  -3   7     1059.82     1142.00     16.22 o 
  -1  -3   7     1049.28     1061.13     18.64 o 
   0  -3   7      144.34      154.46      3.56 o 
   1  -3   7      590.27      625.42     11.43 o 
   2  -3   7       24.53       34.48      1.34 o 
   3  -3   7       26.14       28.50      3.21 o 
   4  -3   7       24.58       24.36      3.18 o 
   5  -3   7       31.32       29.85      2.43 o 
   6  -3   7       29.84       33.20      5.18 o 
   8  -3   7       30.27       23.93      3.98 o 
   9  -3   7       10.53       14.60      3.79 o 
  10  -3   7        1.96        5.15      2.74 o 
 -11  -2   7       65.33       73.53      5.99 o 
 -10  -2   7       93.51      107.42      6.99 o 
  -9  -2   7       54.62       51.72      4.82 o 
  -8  -2   7      147.00      131.13      5.09 o 
  -7  -2   7      780.62      793.80     18.75 o 
  -6  -2   7      109.46      102.39      3.82 o 
  -5  -2   7        2.40        2.74      0.67 o 
  -4  -2   7      850.41      913.03     16.45 o 
  -3  -2   7      371.20      424.57      8.14 o 
  -2  -2   7        0.97       -0.18      0.45 o 
  -1  -2   7     2720.95     2962.34     40.91 o 
   0  -2   7      382.70      396.54      7.46 o 
   1  -2   7      195.22      209.88      4.36 o 
   2  -2   7     1447.95     1574.95     27.06 o 
   3  -2   7     1496.17     1536.63     32.98 o 
   4  -2   7       17.10       22.65      1.78 o 
   6  -2   7     1696.63     1630.68     35.90 o 
   7  -2   7      481.42      551.01     21.41 o 
   8  -2   7       71.28       55.16      5.64 o 
   9  -2   7       40.79       32.59      4.80 o 
  10  -2   7       43.44       69.95      6.88 o 
 -11  -1   7       47.27       56.36      5.48 o 
 -10  -1   7        2.97        4.89      1.64 o 
  -9  -1   7        1.32        1.00      1.33 o 
  -8  -1   7       22.34       29.00      2.72 o 
  -7  -1   7       30.66       33.22      3.35 o 
  -6  -1   7      660.88      641.19     15.36 o 
  -5  -1   7      128.98      131.46      3.31 o 
  -4  -1   7      226.08      229.91      4.91 o 
  -3  -1   7        4.29        6.83      0.81 o 
  -2  -1   7      182.57      194.50      4.15 o 
  -1  -1   7      528.17      507.04      9.30 o 
   0  -1   7     1233.57     1336.63     18.82 o 
   1  -1   7       44.24       66.50      1.76 o 
   2  -1   7      660.88      691.20     15.60 o 
   3  -1   7       71.00       84.46      3.09 o 
   4  -1   7     1838.38     1887.76     40.27 o 
   5  -1   7      212.67      226.42      7.58 o 
   6  -1   7      269.23      262.01      9.43 o 
   8  -1   7       55.17       63.77      6.24 o 
   9  -1   7        3.86        0.33      2.06 o 
  10  -1   7       33.81       36.61      5.26 o 
  11  -1   7       13.31       25.94      4.87 o 
 -11   0   7        0.66        2.13      2.95 o 
 -10   0   7        8.23        7.54      1.87 o 
  -9   0   7       38.14       35.40      2.92 o 
  -8   0   7       19.46       21.66      2.36 o 
  -7   0   7      303.92      311.84     14.73 o 
  -6   0   7        3.52        3.81      1.17 o 
  -5   0   7     1330.97     1320.31     29.60 o 
  -4   0   7       25.20       26.05      1.83 o 
  -3   0   7       68.57       87.93      2.38 o 
  -2   0   7        4.65        6.33      0.76 o 
  -1   0   7     1100.30     1046.49     18.28 o 
   0   0   7       10.19       10.86      0.68 o 
   1   0   7     6144.41     6884.80    115.20 o 
   2   0   7      210.88      223.14      5.83 o 
   3   0   7      676.28      875.11     21.45 o 
   4   0   7        5.82        5.05      1.02 o 
   5   0   7      192.02      199.48      5.73 o 
   6   0   7      112.99      104.87      3.77 o 
   7   0   7       90.15       60.05     12.08 o 
   8   0   7        4.86        3.46      2.48 o 
   9   0   7        0.38       -0.66      1.90 o 
  10   0   7        8.51       14.51      3.56 o 
  11   0   7       10.94       13.96      3.65 o 
 -10   1   7       15.05       18.11      2.47 o 
  -9   1   7       23.17       25.61      3.46 o 
  -8   1   7       31.95       36.51      2.91 o 
  -7   1   7        5.64        3.41      1.31 o 
  -6   1   7      917.22      864.22     20.18 o 
  -5   1   7      123.15      108.07      4.07 o 
  -4   1   7      194.86      195.40      4.31 o 
  -3   1   7      270.28      282.18      5.72 o 
  -2   1   7     1209.26     1243.72     21.67 o 
  -1   1   7     2704.62     2883.52     48.85 o 
   0   1   7      276.61      318.53      6.13 o 
   1   1   7      643.19      581.45      8.55 o 
   2   1   7      356.85      349.25      6.57 o 
   3   1   7     1673.97     1936.52     33.04 o 
   4   1   7      659.03      620.21     11.24 o 
   5   1   7      561.89      532.23     12.55 o 
   6   1   7      315.61      298.41      9.00 o 
   7   1   7      773.12      822.14     18.84 o 
   8   1   7       13.86       12.49      2.76 o 
   9   1   7       38.81       41.48      5.94 o 
  10   1   7        0.23        3.79      2.81 o 
  11   1   7       58.28       76.01      6.36 o 
  12   1   7        0.95       -1.17      2.22 o 
 -10   2   7       13.75       19.69      2.58 o 
  -9   2   7        8.99       13.40      2.18 o 
  -8   2   7       27.07       32.20      3.68 o 
  -7   2   7       76.64       81.75      5.46 o 
  -6   2   7       43.06       50.92      3.04 o 
  -5   2   7       23.48       25.42      2.12 o 
  -4   2   7      371.03      348.55      6.93 o 
  -3   2   7       39.87       38.78      1.46 o 
  -2   2   7       47.84       49.84      4.07 o 
  -1   2   7     1131.91     1175.55     20.55 o 
   0   2   7      327.29      335.23      6.45 o 
   1   2   7      179.37      209.54      4.29 o 
   2   2   7       27.32       29.27      0.99 o 
   3   2   7     1196.84     1186.23     20.65 o 
   4   2   7      454.61      403.49      7.70 o 
   5   2   7      444.03      488.51      9.25 o 
   6   2   7      126.44      128.98      4.32 o 
   7   2   7      432.38      410.75     10.45 o 
   8   2   7      122.75      117.32      4.29 o 
   9   2   7       51.94       44.63      5.17 o 
  11   2   7       22.97       29.75      4.94 o 
  12   2   7        5.37        8.21      3.06 o 
 -10   3   7        0.64        2.93      1.55 o 
  -9   3   7        0.09        0.77      1.49 o 
  -8   3   7        4.09        4.00      1.86 o 
  -7   3   7      100.84       87.94      4.85 o 
  -6   3   7      230.02      229.50      7.17 o 
  -5   3   7        1.06        0.61      1.16 o 
  -4   3   7       46.42       45.11      2.47 o 
  -3   3   7      707.13      679.02     12.52 o 
  -2   3   7       11.65       22.43      1.21 o 
  -1   3   7      200.52      200.93      5.82 o 
   0   3   7     1342.37     1454.31     25.22 o 
   1   3   7     1784.53     1897.89     32.53 o 
   2   3   7      419.12      458.48      7.07 o 
   3   3   7      350.49      329.92      7.11 o 
   4   3   7       14.96       12.07      0.97 o 
   5   3   7      233.83      218.12      9.24 o 
   6   3   7      242.53      234.30      5.15 o 
   7   3   7      533.50      578.71     13.86 o 
   8   3   7       18.63       20.77      1.95 o 
  11   3   7       23.17       30.44      4.91 o 
  12   3   7        0.95       -0.14      2.25 o 
  -9   4   7        5.52        1.48      1.52 o 
  -8   4   7       37.07       30.69      2.84 o 
  -7   4   7      175.20      178.32      6.50 o 
  -6   4   7       48.31       45.68      3.08 o 
  -5   4   7       66.23       64.89      4.47 o 
  -4   4   7       30.47       35.57      2.47 o 
  -3   4   7      449.54      454.26      8.79 o 
  -2   4   7      600.04      601.80     11.24 o 
  -1   4   7        0.03        0.57      0.53 o 
   0   4   7      122.66      156.58      3.67 o 
   1   4   7        0.01       -0.01      0.49 o 
   2   4   7     1801.83     1846.52     38.37 o 
   3   4   7      104.74      100.65      2.23 o 
   4   4   7     1863.04     1916.98     33.08 o 
   5   4   7       16.34       12.81      1.08 o 
   6   4   7      103.72       85.18      2.77 o 
   7   4   7       18.23       16.61      1.53 o 
   8   4   7     1358.58     1336.91     29.62 o 
   9   4   7       10.75        8.14      2.36 o 
  10   4   7        4.05        4.02      2.31 o 
  11   4   7        0.40        0.56      2.04 o 
  12   4   7       10.96       20.02      3.84 o 
  -9   5   7       35.69       33.74      3.21 o 
  -8   5   7        3.73        2.93      1.54 o 
  -7   5   7        0.18        0.70      1.30 o 
  -6   5   7      735.91      748.05     18.51 o 
  -5   5   7      243.92      242.88      7.40 o 
  -4   5   7       25.67       28.70      2.32 o 
  -3   5   7        5.44        5.95      0.84 o 
  -2   5   7      624.38      660.36     12.35 o 
  -1   5   7       80.26       75.31      2.39 o 
   0   5   7        0.04       -0.35      0.57 o 
   1   5   7     2513.10     2578.92     44.13 o 
   2   5   7      167.26      174.88      4.07 o 
   3   5   7      132.66      143.10      2.88 o 
   4   5   7      131.31      133.57      4.40 o 
   5   5   7       36.29       33.21      1.63 o 
   6   5   7       11.35       14.78      2.35 o 
   7   5   7       38.52       38.94      3.73 o 
   8   5   7        0.28        0.13      0.81 o 
   9   5   7        5.67        6.59      1.44 o 
  10   5   7       33.22       30.22      3.96 o 
  12   5   7       11.47       14.30      3.62 o 
  -8   6   7       41.23       41.32      3.47 o 
  -7   6   7       45.77       39.61      3.72 o 
  -6   6   7        4.62        2.65      2.88 o 
  -5   6   7        2.37        1.07      1.26 o 
  -4   6   7      978.10      951.36     22.36 o 
  -3   6   7       21.26       17.73      1.38 o 
  -2   6   7       10.00       10.55      1.10 o 
  -1   6   7        1.01        0.14      0.66 o 
   0   6   7     1187.65     1098.60     56.99 o 
   1   6   7      172.90      170.67      4.15 o 
   2   6   7      161.38      134.03      3.98 o 
   3   6   7       74.65       89.07      2.18 o 
   4   6   7        1.23        0.51      0.50 o 
   5   6   7        1.66        1.69      0.71 o 
   6   6   7      424.25      417.08      8.58 o 
   7   6   7       19.94       21.03      1.63 o 
   8   6   7      163.76      171.97      4.60 o 
   9   6   7       23.15       26.35      1.85 o 
  10   6   7      110.34      114.00      6.78 o 
  11   6   7        4.80        4.68      2.46 o 
  -7   7   7        9.16        9.60      1.91 o 
  -6   7   7       30.97       26.29      3.24 o 
  -5   7   7      104.97      103.41      4.53 o 
  -4   7   7       43.83       38.96      6.70 o 
  -3   7   7       99.55      102.28      4.24 o 
  -2   7   7      276.42      254.46     10.07 o 
  -1   7   7       15.05       11.83      1.27 o 
   0   7   7       64.39       67.80      2.97 o 
   1   7   7      218.73      202.58      5.46 o 
   2   7   7      175.06      167.28      4.24 o 
   3   7   7        3.01        5.19      0.76 o 
   4   7   7      129.92      132.43      2.95 o 
   5   7   7      286.50      291.98      6.46 o 
   6   7   7       39.07       41.86      5.41 o 
   7   7   7      371.65      329.19      8.01 o 
   8   7   7        4.61        5.34      1.12 o 
   9   7   7      136.47      145.12      4.18 o 
  -7   8   7       32.55       35.31      3.35 o 
  -6   8   7       62.81       62.44      3.94 o 
  -5   8   7        0.75        1.80      1.41 o 
  -4   8   7        7.42        8.74      1.70 o 
  -3   8   7        5.92        8.89      2.06 o 
  -2   8   7        1.52        2.07      0.96 o 
  -1   8   7       51.29       53.79      3.56 o 
   0   8   7        6.80        4.73      1.03 o 
   1   8   7        2.77        2.22      0.85 o 
   2   8   7      125.92      121.51      3.64 o 
   3   8   7      578.19      594.71     11.68 o 
   4   8   7      205.16      181.17      4.88 o 
   5   8   7        0.09        0.98      1.17 o 
   6   8   7      146.89      145.78      4.10 o 
   7   8   7      260.55      257.44      9.05 o 
   8   8   7        6.59        3.86      1.28 o 
   9   8   7       32.25       34.30      3.27 o 
  10   8   7        0.03       -0.89      1.76 o 
  -6   9   7        1.48        3.98      2.08 o 
  -5   9   7       16.26       23.08      2.72 o 
  -4   9   7        2.45        3.96      1.52 o 
  -3   9   7       27.94       31.46      2.75 o 
  -2   9   7      216.00      210.35      6.36 o 
  -1   9   7       24.81       20.66      2.05 o 
   0   9   7       95.65      101.88      6.42 o 
   1   9   7      549.07      575.64     11.63 o 
   2   9   7       69.74       66.36      2.69 o 
   3   9   7        9.62       10.57      1.61 o 
   4   9   7      368.62      346.03      6.13 o 
   5   9   7       36.30       38.20      2.15 o 
   6   9   7      232.69      199.81      6.33 o 
   7   9   7        6.51        7.34      1.70 o 
   8   9   7      217.49      223.80      7.14 o 
   9   9   7       10.25        7.93      1.75 o 
  10   9   7       26.47       25.25      2.59 o 
  -5  10   7       23.41       18.83      2.59 o 
  -4  10   7       15.92       15.49      3.00 o 
  -3  10   7       44.30       46.81      3.44 o 
  -2  10   7       32.00       26.95      2.77 o 
  -1  10   7      289.36      266.27     16.85 o 
   0  10   7        2.61        3.24      1.07 o 
   1  10   7      150.35      154.17      4.54 o 
   2  10   7        0.85       -1.35      0.90 o 
   3  10   7      258.38      268.25      8.05 o 
   4  10   7      219.89      209.48      6.74 o 
   5  10   7       17.21       15.17      2.38 o 
   6  10   7        4.19        5.94      1.56 o 
   7  10   7        7.05        9.92      3.97 o 
   8  10   7       30.19       30.63      2.75 o 
   9  10   7       60.24       52.59      7.07 o 
  10  10   7       14.34       16.17      2.68 o 
  -3  11   7       16.81       17.74      4.64 o 
  -2  11   7       75.60       68.13      8.43 o 
  -1  11   7       26.56       22.56      2.03 o 
   0  11   7       13.07       17.96      1.85 o 
   1  11   7      102.16      100.38      9.90 o 
   2  11   7       25.11       28.51      2.69 o 
   3  11   7        8.88        6.48      1.59 o 
   4  11   7       61.02       64.49      3.63 o 
   5  11   7       50.64       64.54      3.64 o 
   6  11   7        0.27       -1.04      1.29 o 
   7  11   7        5.07        8.48      1.85 o 
   8  11   7       54.89       59.70      3.82 o 
   9  11   7        2.38        1.45      1.61 o 
  -1  12   7       12.72       16.38      2.28 o 
   0  12   7        7.66       11.20      2.86 o 
   1  12   7       30.55       32.82      2.99 o 
   2  12   7        0.74       -1.63      1.09 o 
   3  12   7       78.12       84.44      6.36 o 
   4  12   7        0.01        0.46      1.39 o 
   5  12   7        2.22        2.92      1.55 o 
   6  12   7       69.86       80.15      6.25 o 
   7  12   7       72.15       67.44      4.17 o 
   8  12   7        0.61        2.30      1.64 o 
   1  13   7       19.67       22.19      2.60 o 
   2  13   7       17.07       14.44      2.45 o 
   3  13   7        4.03        4.82      2.15 o 
   4  13   7       29.54       34.83      3.58 o 
   5  13   7       83.04       93.43      6.08 o 
   6  13   7        4.38        5.56      1.97 o 
  -5 -11   8        9.81       14.41      2.25 o 
  -4 -11   8       20.05       17.12      2.38 o 
  -3 -11   8        2.26        5.73      2.48 o 
  -2 -11   8        2.92       -2.15      1.43 o 
  -1 -11   8        3.28        2.38      2.57 o 
   0 -11   8       26.75       22.86      4.17 o 
  -7 -10   8       18.11       19.62      2.60 o 
  -6 -10   8       18.93       15.41      2.36 o 
  -5 -10   8        7.07       10.96      2.11 o 
  -4 -10   8       16.03       15.40      2.22 o 
  -3 -10   8        0.71        2.01      2.71 o 
  -2 -10   8       79.29       67.66      6.11 o 
  -1 -10   8        4.33        3.14      2.43 o 
   0 -10   8       40.01       57.74      5.75 o 
   1 -10   8        2.69        1.05      2.11 o 
   2 -10   8       15.01       15.13      3.48 o 
   3 -10   8        7.10       14.01      3.62 o 
  -8  -9   8       12.27       13.01      3.37 o 
  -7  -9   8        2.03        2.13      1.81 o 
  -6  -9   8       12.06       15.69      2.20 o 
  -5  -9   8       73.17       74.55      3.91 o 
  -4  -9   8        0.10        0.16      1.13 o 
  -3  -9   8        0.95        2.02      1.24 o 
  -2  -9   8      152.65      144.29      7.89 o 
  -1  -9   8        5.48        3.37      1.94 o 
   0  -9   8       79.29       75.16      5.66 o 
   1  -9   8        0.01        0.72      1.76 o 
   2  -9   8       59.40       70.42      5.69 o 
   3  -9   8        7.46        6.57      2.59 o 
   4  -9   8        2.86        3.67      2.22 o 
  -9  -8   8       10.83       11.74      3.20 o 
  -8  -8   8        7.60       13.47      3.37 o 
  -7  -8   8       33.01       38.43      4.69 o 
  -6  -8   8      117.95      117.58      4.86 o 
  -5  -8   8       32.87       27.70      2.56 o 
  -4  -8   8       32.75       33.66      2.81 o 
  -3  -8   8        7.15        5.94      1.43 o 
  -2  -8   8        0.30        0.93      2.67 o 
  -1  -8   8        7.33        9.38      2.69 o 
   0  -8   8        0.02       -0.61      1.41 o 
   1  -8   8        8.95        6.51      2.34 o 
   2  -8   8       41.69       39.07      4.40 o 
   3  -8   8        1.09        1.57      1.96 o 
   4  -8   8       58.05       58.88      5.29 o 
 -10  -7   8       24.32       33.55      4.89 o 
  -9  -7   8        0.02        1.69      2.06 o 
  -8  -7   8       26.78       29.64      4.31 o 
  -7  -7   8        0.04       -2.03      1.40 o 
  -6  -7   8       41.58       51.02      5.08 o 
  -5  -7   8      174.56      151.67      5.46 o 
  -4  -7   8       54.95       57.32      3.10 o 
  -3  -7   8        0.62        1.23      1.00 o 
  -2  -7   8       58.22       60.01      3.29 o 
  -1  -7   8      552.16      491.53     12.44 o 
   0  -7   8      111.93      117.13      6.83 o 
   1  -7   8       10.97        8.52      2.45 o 
   2  -7   8        4.29        4.00      2.08 o 
   3  -7   8      172.77      156.76      8.12 o 
   4  -7   8       67.24       54.91      5.24 o 
   5  -7   8       11.57       18.01      3.49 o 
   6  -7   8       52.77       51.42      5.55 o 
   7  -7   8       11.95       14.93      3.67 o 
 -10  -6   8       47.19       46.32      5.27 o 
  -9  -6   8       82.65       96.19      6.76 o 
  -8  -6   8        2.09        0.80      1.80 o 
  -7  -6   8       88.62       88.12      5.73 o 
  -6  -6   8       55.77       53.70      3.00 o 
  -5  -6   8       64.02       65.70      5.30 o 
  -4  -6   8      120.07      116.21      4.38 o 
  -3  -6   8       98.51       91.52      3.78 o 
  -2  -6   8       49.68       53.28      5.72 o 
  -1  -6   8      200.53      207.34      6.22 o 
   0  -6   8       36.13       32.09      3.62 o 
   1  -6   8      721.62      660.92     22.60 o 
   2  -6   8        0.16       -2.08      1.47 o 
   3  -6   8       63.58       64.49      3.36 o 
   4  -6   8      103.08      101.94      4.46 o 
   5  -6   8      174.62      189.31      6.67 o 
   6  -6   8        1.77        3.09      1.89 o 
   7  -6   8       18.85       24.99      4.35 o 
   8  -6   8        0.32        3.60      2.31 o 
 -10  -5   8       13.54       22.36      4.03 o 
  -9  -5   8      100.09       96.40      6.53 o 
  -8  -5   8       26.02       37.08      4.38 o 
  -7  -5   8       50.17       53.43      4.42 o 
  -6  -5   8       58.85       67.28      3.26 o 
  -5  -5   8       12.48       11.12      1.96 o 
  -4  -5   8        4.80        5.26      1.30 o 
  -3  -5   8      129.88      144.40      4.73 o 
  -2  -5   8      590.60      564.40     25.88 o 
  -1  -5   8       44.14       44.67      2.51 o 
   0  -5   8        1.24        1.88      0.93 o 
   1  -5   8       11.94       13.66      1.61 o 
   2  -5   8       16.37       15.33      1.75 o 
   3  -5   8      112.32      115.90      4.56 o 
   4  -5   8       87.00       80.61      6.59 o 
   5  -5   8       15.91       16.40      2.09 o 
   6  -5   8       12.99       15.47      2.58 o 
   7  -5   8        4.71        6.13      2.64 o 
   8  -5   8        6.36       10.43      3.16 o 
 -11  -4   8       13.76       18.93      3.84 o 
 -10  -4   8        2.52        4.51      2.57 o 
  -9  -4   8       30.96       26.04      3.88 o 
  -8  -4   8        0.22        3.28      1.82 o 
  -7  -4   8      201.51      199.52      9.40 o 
  -6  -4   8      192.05      175.42      5.54 o 
  -5  -4   8        4.76        3.00      1.62 o 
  -4  -4   8      209.63      222.13      6.37 o 
  -3  -4   8      304.54      322.67      8.39 o 
  -2  -4   8       41.13       37.74      2.18 o 
  -1  -4   8        3.30        2.33      0.67 o 
   0  -4   8       14.02       15.04      1.06 o 
   1  -4   8        7.34       13.39      1.06 o 
   2  -4   8       77.91       84.98      3.49 o 
   3  -4   8      287.00      255.50      7.42 o 
   4  -4   8       77.76       78.53     10.85 o 
   5  -4   8      152.33      161.37     10.91 o 
   6  -4   8       46.30       50.59      3.29 o 
   7  -4   8       78.54       89.01      6.53 o 
   8  -4   8        0.03        0.79      2.01 o 
   9  -4   8       12.24       14.71      3.67 o 
 -11  -3   8        6.00        4.79      2.43 o 
 -10  -3   8        0.18       -1.94      1.61 o 
  -9  -3   8       81.28       79.91      5.69 o 
  -8  -3   8      173.90      188.37      9.50 o 
  -7  -3   8       36.03       33.19      3.95 o 
  -6  -3   8        2.84        2.65      1.61 o 
  -5  -3   8      101.75      113.74      4.01 o 
  -4  -3   8      234.52      242.52      5.31 o 
  -3  -3   8      178.17      190.97      4.33 o 
  -2  -3   8      226.36      231.57      3.97 o 
  -1  -3   8        0.61        1.02      0.52 o 
   0  -3   8       77.95       87.69      2.44 o 
   1  -3   8      460.36      478.30      9.09 o 
   2  -3   8      455.25      475.99     11.57 o 
   3  -3   8       90.09       88.77      3.55 o 
   4  -3   8       52.68       59.79      4.54 o 
   5  -3   8       23.79       20.46      3.74 o 
   6  -3   8      277.85      304.89     12.02 o 
   7  -3   8       44.25       42.41      4.80 o 
   8  -3   8        6.06        6.34      2.39 o 
   9  -3   8        3.33        3.28      2.31 o 
  10  -3   8       11.59       16.19      3.70 o 
 -11  -2   8        0.10        0.31      1.78 o 
 -10  -2   8      167.33      163.80      8.91 o 
  -9  -2   8      129.96      116.27      7.00 o 
  -8  -2   8        0.32       -1.96      1.31 o 
  -7  -2   8      116.60      118.63      4.55 o 
  -6  -2   8      167.23      179.76      7.42 o 
  -5  -2   8      133.57      148.65      4.71 o 
  -4  -2   8        6.94       12.48      1.13 o 
  -3  -2   8      403.15      379.44      7.49 o 
  -2  -2   8       68.97       73.63      2.22 o 
  -1  -2   8       72.59       66.52      1.61 o 
   0  -2   8      936.54     1013.29     17.84 o 
   1  -2   8      238.72      253.78      5.15 o 
   2  -2   8      201.62      224.81      6.15 o 
   3  -2   8        0.34        0.01      0.63 o 
   4  -2   8      134.16      125.96      4.25 o 
   5  -2   8      106.49       84.24      3.45 o 
   6  -2   8       26.57       23.23      3.77 o 
   7  -2   8        0.64        2.00      1.20 o 
   8  -2   8       44.96       27.82      4.58 o 
   9  -2   8        3.14        5.69      2.60 o 
  10  -2   8        0.08       -1.43      2.03 o 
 -11  -1   8       18.67       25.05      4.05 o 
 -10  -1   8       13.24       11.82      3.02 o 
  -9  -1   8       30.49       28.67      2.74 o 
  -8  -1   8       47.60       41.97      3.78 o 
  -7  -1   8      234.17      217.05      6.80 o 
  -6  -1   8      288.11      276.65      7.80 o 
  -5  -1   8      277.50      262.64      7.23 o 
  -4  -1   8        0.31        0.36      0.55 o 
  -3  -1   8      425.82      491.97     11.60 o 
  -2  -1   8     1351.27     1589.23     27.49 o 
  -1  -1   8        8.50        4.97      0.84 o 
   0  -1   8     1905.88     2189.57     30.48 o 
   1  -1   8     1423.84     1524.48     26.26 o 
   2  -1   8       37.96       63.99      4.76 o 
   3  -1   8      831.46      915.73     20.50 o 
   4  -1   8      174.17      169.66      5.16 o 
   5  -1   8      420.41      364.83      9.26 o 
   6  -1   8        2.32        3.68      1.56 o 
   7  -1   8       16.05       17.53      1.84 o 
   8  -1   8        3.06        2.74      2.45 o 
   9  -1   8       96.47       77.36      6.57 o 
  10  -1   8       15.23       12.86      3.27 o 
  11  -1   8        4.99        6.06      3.04 o 
 -10   0   8       23.56       20.03      2.60 o 
  -9   0   8        3.31        3.08      1.80 o 
  -8   0   8        5.42        5.87      1.54 o 
  -7   0   8        0.54        0.79      1.11 o 
  -6   0   8       26.53       30.75      2.32 o 
  -5   0   8        0.02       -0.44      0.89 o 
  -4   0   8      602.56      635.65     11.79 o 
  -3   0   8        9.28        7.44      1.03 o 
  -2   0   8     1142.73     1203.88     21.12 o 
  -1   0   8        7.59        8.53      0.83 o 
   0   0   8       62.99       49.35      1.34 o 
   1   0   8       22.71       23.12      1.02 o 
   2   0   8     2090.49     2331.60     49.04 o 
   3   0   8       45.03       54.33      3.96 o 
   4   0   8      180.22      146.70      4.64 o 
   5   0   8        3.85        3.32      0.99 o 
   6   0   8       12.83        9.19      1.31 o 
   7   0   8       54.06       51.40      3.16 o 
   9   0   8        3.67        2.06      2.08 o 
  10   0   8        8.17        7.67      2.69 o 
  11   0   8       20.76       31.70      4.96 o 
 -10   1   8       48.32       50.13      5.55 o 
  -9   1   8       16.76       14.57      2.19 o 
  -8   1   8      162.00      143.62      6.31 o 
  -7   1   8      230.35      223.92     12.65 o 
  -6   1   8      262.49      242.77      9.93 o 
  -5   1   8      566.43      533.13     13.19 o 
  -4   1   8       68.30       85.01      2.48 o 
  -3   1   8      521.58      548.46     10.30 o 
  -2   1   8      313.94      373.19      7.28 o 
  -1   1   8       30.39       23.95      1.21 o 
   0   1   8      995.47     1144.28     19.96 o 
   1   1   8     1453.73     1504.02     21.18 o 
   2   1   8      693.92      812.16     17.88 o 
   3   1   8      546.41      550.15     10.05 o 
   4   1   8      125.37      126.28      4.12 o 
   5   1   8      585.20      581.65     13.81 o 
   6   1   8        3.81        4.64      1.12 o 
   7   1   8       27.91       28.22      6.57 o 
   8   1   8       87.16       83.68      5.92 o 
   9   1   8       32.85       20.65      3.81 o 
  10   1   8       13.58       13.31      3.35 o 
  11   1   8        5.32        5.87      2.67 o 
 -10   2   8       82.51       80.66      4.31 o 
  -9   2   8       37.25       37.50      4.86 o 
  -8   2   8       57.69       57.37      3.81 o 
  -7   2   8       39.27       32.73      2.81 o 
  -6   2   8     1068.12     1024.33     34.34 o 
  -5   2   8       32.50       31.48      2.35 o 
  -4   2   8        3.91        3.70      0.71 o 
  -3   2   8      499.48      489.96      9.36 o 
  -2   2   8      616.93      736.46     13.52 o 
  -1   2   8        0.71        0.01      0.47 o 
   0   2   8     2489.29     2585.98     44.02 o 
   1   2   8      302.37      322.87      7.55 o 
   2   2   8      653.92      720.00     10.64 o 
   3   2   8     1374.70     1500.94     25.93 o 
   4   2   8     2129.99     2239.68     38.33 o 
   5   2   8      381.63      405.91     10.15 o 
   6   2   8      557.18      488.62     21.89 o 
   7   2   8      646.85      629.98     15.03 o 
   8   2   8      499.91      490.78     12.36 o 
   9   2   8        0.23        0.72      1.41 o 
  11   2   8       20.07       33.62      5.01 o 
  12   2   8       16.36       20.03      4.16 o 
 -10   3   8        0.05        2.02      1.53 o 
  -9   3   8        1.22        2.18      2.72 o 
  -8   3   8       64.97       63.43      3.75 o 
  -7   3   8      254.66      257.01      8.15 o 
  -6   3   8       86.71       84.88      3.89 o 
  -5   3   8       82.23       96.89      4.02 o 
  -4   3   8        2.71        1.47      0.94 o 
  -3   3   8       63.27       72.59      2.27 o 
  -2   3   8      563.97      549.72     10.42 o 
  -1   3   8      563.30      587.07     10.97 o 
   0   3   8     1365.73     1449.42     25.22 o 
   1   3   8        5.44        4.50      0.69 o 
   2   3   8      892.21      919.41     13.42 o 
   3   3   8       23.81       28.14      1.28 o 
   4   3   8      164.32      164.37      3.85 o 
   5   3   8       65.84       76.35      2.29 o 
   6   3   8        2.06       -0.03      0.82 o 
   7   3   8        4.57       10.40      1.60 o 
   8   3   8      680.90      662.12     15.85 o 
   9   3   8        8.68        8.38      2.48 o 
  11   3   8       24.28       11.23      3.35 o 
  12   3   8       42.66       57.59      6.51 o 
  -9   4   8        0.08        0.30      1.43 o 
  -8   4   8        6.29        6.89      1.84 o 
  -7   4   8        2.46        5.87      1.61 o 
  -6   4   8       65.64       78.94      4.18 o 
  -5   4   8        4.59        3.40      1.33 o 
  -4   4   8      192.90      181.93      5.85 o 
  -3   4   8        1.61        0.75      0.61 o 
  -2   4   8      130.39      123.22      3.23 o 
  -1   4   8        7.33        6.32      0.84 o 
   0   4   8      393.96      416.05      8.09 o 
   1   4   8      119.08      108.36      2.85 o 
   2   4   8        0.98        0.74      0.44 o 
   3   4   8        1.18        0.93      0.43 o 
   4   4   8      399.18      438.85      8.56 o 
   5   4   8      160.24      139.38      3.54 o 
   6   4   8       26.95       25.71      1.49 o 
   7   4   8      298.50      317.09      8.60 o 
   8   4   8      242.80      239.27      8.58 o 
   9   4   8        0.97       -0.65      1.52 o 
  10   4   8        1.01        1.97      1.80 o 
  11   4   8        2.22        3.70      2.52 o 
  12   4   8        2.29        3.37      2.55 o 
  -9   5   8       27.60       32.26      3.30 o 
  -8   5   8      136.73      138.20      5.84 o 
  -7   5   8        0.37        1.55      1.80 o 
  -6   5   8        8.41        9.95      1.91 o 
  -5   5   8      608.98      626.33     15.80 o 
  -4   5   8      562.63      534.37     19.65 o 
  -3   5   8       22.01       17.94      1.26 o 
  -2   5   8      125.20      104.10      4.08 o 
  -1   5   8      129.64      130.67      6.79 o 
   0   5   8      393.50      409.39      9.92 o 
   1   5   8      109.16      107.39      2.98 o 
   2   5   8      777.39      733.03     13.52 o 
   3   5   8       46.84       58.83      1.69 o 
   4   5   8       44.63       43.98      1.84 o 
   5   5   8       58.28       58.49      2.14 o 
   6   5   8       44.42       42.10      1.88 o 
   7   5   8       76.05       73.03      4.43 o 
   8   5   8        0.01        0.40      1.02 o 
   9   5   8       37.64       42.62      2.70 o 
  10   5   8        1.98        1.36      1.80 o 
  11   5   8        4.05       10.58      3.13 o 
  12   5   8        0.62        5.40      2.67 o 
  -8   6   8        8.32        7.63      1.94 o 
  -7   6   8       42.02       39.24      3.77 o 
  -6   6   8        1.94        3.57      1.93 o 
  -5   6   8       79.71       92.47     11.52 o 
  -4   6   8        1.25        1.98      1.76 o 
  -3   6   8      905.18      825.45     19.57 o 
  -2   6   8      414.31      382.60      9.38 o 
  -1   6   8       66.39       70.76      9.33 o 
   0   6   8        2.86        2.23      0.74 o 
   1   6   8      524.25      563.83     10.87 o 
   2   6   8       14.02       11.19      1.14 o 
   3   6   8      520.79      490.39      7.86 o 
   4   6   8       18.51       15.64      1.06 o 
   5   6   8      285.57      254.61      5.72 o 
   6   6   8      255.16      262.93      6.97 o 
   7   6   8      223.83      229.42      5.54 o 
   8   6   8      102.00       98.02      4.52 o 
   9   6   8        5.17        4.92      1.87 o 
  10   6   8       31.28       40.26      4.49 o 
  11   6   8       27.57       29.61      4.16 o 
  12   6   8        7.49       12.99      4.03 o 
  -7   7   8       19.78       23.71      2.77 o 
  -6   7   8        7.10        8.26      1.97 o 
  -5   7   8      157.04      148.65      5.78 o 
  -4   7   8        0.04        0.24      1.02 o 
  -3   7   8        1.27        0.99      1.04 o 
  -2   7   8      293.61      284.63      7.92 o 
  -1   7   8      314.22      271.65      6.20 o 
   0   7   8        1.18        0.22      0.72 o 
   1   7   8        1.42        0.96      0.73 o 
   2   7   8       54.27       49.99      2.09 o 
   3   7   8       95.60       97.13      2.56 o 
   4   7   8        7.40        7.57      0.89 o 
   5   7   8      213.90      213.13      5.11 o 
   6   7   8       53.03       49.54      4.12 o 
   7   7   8      254.71      250.13      5.97 o 
   8   7   8       91.82       88.39      3.16 o 
   9   7   8       20.91       26.97      2.39 o 
  10   7   8       16.18       20.73      3.13 o 
  -6   8   8       56.53       56.49      6.07 o 
  -5   8   8       34.79       37.13      3.19 o 
  -4   8   8        1.79       -0.64      1.12 o 
  -3   8   8      147.77      139.65     12.99 o 
  -2   8   8        3.81        2.41      0.87 o 
  -1   8   8        2.31        2.10      0.87 o 
   0   8   8      176.07      152.02     12.59 o 
   1   8   8       98.64       98.82      3.21 o 
   2   8   8       97.34       85.17      4.40 o 
   3   8   8       86.96       75.90      4.21 o 
   4   8   8       75.46       76.21      2.20 o 
   5   8   8       44.35       43.88      2.13 o 
   6   8   8        4.07        1.66      0.91 o 
   7   8   8      228.25      222.69     10.35 o 
   8   8   8        7.98       11.38      1.44 o 
   9   8   8        2.09        1.15      1.35 o 
  10   8   8       23.20       18.95      3.09 o 
  -5   9   8       60.56       66.61      4.17 o 
  -4   9   8       27.06       25.07      4.38 o 
  -3   9   8        0.94       -1.33      1.16 o 
  -2   9   8      124.26      111.90      4.68 o 
  -1   9   8      279.60      265.50      9.33 o 
   0   9   8       40.40       41.05      2.25 o 
   1   9   8        0.22       -0.06      0.88 o 
   2   9   8      361.07      367.23      9.87 o 
   3   9   8      164.19      159.17      4.42 o 
   4   9   8       46.23       47.85      1.84 o 
   5   9   8      330.46      343.15      7.68 o 
   6   9   8       32.29       29.96      2.00 o 
   7   9   8       71.38       62.58      3.30 o 
   8   9   8       15.12       10.80      1.83 o 
   9   9   8       51.14       54.51      3.32 o 
  10   9   8        0.04        2.00      1.46 o 
  -4  10   8       46.65       44.45      3.69 o 
  -3  10   8       28.21       31.25      3.08 o 
  -2  10   8       61.11       52.54      3.66 o 
  -1  10   8        6.16        7.64      1.32 o 
   0  10   8      133.93      131.50      4.16 o 
   1  10   8       14.81       14.70      1.67 o 
   2  10   8        7.26        5.41      1.20 o 
   3  10   8        1.62        1.39      1.03 o 
   4  10   8      208.08      215.58      6.94 o 
   5  10   8       58.41       59.26      3.29 o 
   6  10   8       18.26       16.07      2.14 o 
   7  10   8        6.53        5.42      1.56 o 
   8  10   8       52.75       52.90      3.46 o 
   9  10   8        5.00        2.50      1.54 o 
  10  10   8       34.28       39.66      3.90 o 
  -3  11   8       37.55       37.31      3.54 o 
  -2  11   8        8.32        7.39      1.96 o 
  -1  11   8       69.56       79.02      3.31 o 
   0  11   8        9.54       10.21      1.51 o 
   1  11   8       12.06       16.04      1.76 o 
   2  11   8       36.91       38.26      2.96 o 
   3  11   8       13.99       16.00      2.19 o 
   4  11   8       15.11       16.96      2.17 o 
   5  11   8      154.62      146.87      5.66 o 
   6  11   8       15.63       20.97      2.53 o 
   7  11   8       13.96       14.40      3.87 o 
   8  11   8        7.40        8.73      2.04 o 
   9  11   8       10.43       14.34      2.16 o 
  -1  12   8       16.94       20.31      3.74 o 
   0  12   8       52.46       59.50      3.68 o 
   1  12   8       69.33       69.21      3.91 o 
   2  12   8       19.50       23.31      2.58 o 
   3  12   8        0.00       -0.40      1.31 o 
   4  12   8       88.18       83.71      4.23 o 
   5  12   8        0.24        0.74      1.37 o 
   6  12   8        0.20        0.31      1.53 o 
   7  12   8       53.09       59.77      3.81 o 
   8  12   8       37.22       40.72      3.42 o 
   2  13   8       65.71       77.31      4.29 o 
   3  13   8        3.46        2.45      1.64 o 
   4  13   8       19.46       19.71      3.14 o 
   5  13   8        8.92        9.64      2.79 o 
   6  13   8       18.46       25.49      6.00 o 
  -3 -11   9       37.16       31.51      4.70 o 
  -2 -11   9        0.74        4.05      2.31 o 
  -6 -10   9       40.91       37.62      3.27 o 
  -5 -10   9       36.28       37.65      3.28 o 
  -4 -10   9       20.91       26.35      2.83 o 
  -3 -10   9       30.45       33.33      4.82 o 
  -2 -10   9       21.41       27.00      4.44 o 
  -1 -10   9       48.39       51.56      5.24 o 
   0 -10   9       31.47       38.39      5.08 o 
   1 -10   9       26.10       33.95      4.77 o 
   2 -10   9        0.00        1.22      2.36 o 
  -8  -9   9       58.56       80.43      6.62 o 
  -7  -9   9        0.00       -0.24      1.39 o 
  -6  -9   9        0.79        0.98      1.43 o 
  -5  -9   9       22.79       33.24      3.15 o 
  -4  -9   9       34.12       38.62      7.39 o 
  -3  -9   9       66.37       66.63      3.55 o 
  -2  -9   9      112.73       95.49      6.39 o 
  -1  -9   9       15.68       20.33      3.72 o 
   0  -9   9       66.24       67.58      5.52 o 
   1  -9   9       31.93       38.09      4.61 o 
   2  -9   9        0.08        2.34      2.46 o 
   3  -9   9        2.61        4.47      2.31 o 
   4  -9   9       22.83       24.24      4.30 o 
  -9  -8   9       26.42       24.89      4.33 o 
  -8  -8   9       11.94        9.71      2.74 o 
  -7  -8   9        1.82        2.59      1.97 o 
  -6  -8   9       85.78       88.99      4.26 o 
  -5  -8   9       29.70       33.50      2.84 o 
  -4  -8   9       20.18       23.53      2.39 o 
  -3  -8   9      128.65      110.75      4.61 o 
  -2  -8   9        6.66        3.39      1.90 o 
  -1  -8   9       30.96       24.02      3.69 o 
   0  -8   9       36.75       49.19      5.10 o 
   1  -8   9        0.92        0.09      1.61 o 
   2  -8   9        0.42        0.93      1.87 o 
   3  -8   9        1.13       -0.07      2.18 o 
   4  -8   9       12.03       17.47      3.70 o 
   5  -8   9       14.93       26.27      4.14 o 
  -9  -7   9        4.47        5.05      2.59 o 
  -8  -7   9       17.92       18.03      3.60 o 
  -7  -7   9       46.48       41.81      4.61 o 
  -6  -7   9        3.53        3.27      2.24 o 
  -5  -7   9       42.89       45.73      3.06 o 
  -4  -7   9      178.95      164.40      8.62 o 
  -3  -7   9      173.27      167.76      7.55 o 
  -2  -7   9        1.03        1.37      1.06 o 
  -1  -7   9       59.50       57.29      4.68 o 
   0  -7   9      297.35      281.77     12.16 o 
   1  -7   9        0.09        0.35      1.64 o 
   2  -7   9       16.45       16.96      3.28 o 
   3  -7   9        3.22        3.11      2.25 o 
   4  -7   9       91.17      106.37      6.95 o 
   5  -7   9       25.33       27.46      4.12 o 
 -10  -6   9        2.57        3.44      2.39 o 
  -9  -6   9       22.56       25.33      4.31 o 
  -8  -6   9       21.59       25.43      3.84 o 
  -7  -6   9        8.26       10.36      2.62 o 
  -6  -6   9       22.46       29.99      2.49 o 
  -5  -6   9       79.84       80.21      3.69 o 
  -4  -6   9        2.72        0.81      1.11 o 
  -3  -6   9       16.63       16.32      2.28 o 
  -2  -6   9      178.95      173.08      5.60 o 
  -1  -6   9       58.91       52.14      2.77 o 
   0  -6   9        7.55        8.31      2.50 o 
   1  -6   9      132.78      141.93      7.69 o 
   2  -6   9      481.16      469.35     17.50 o 
   3  -6   9       18.49       22.16      3.51 o 
   4  -6   9        2.76        3.54      2.36 o 
   5  -6   9        0.19        1.69      1.70 o 
   6  -6   9       32.08       36.05      4.54 o 
   7  -6   9       12.64       18.43      4.02 o 
 -10  -5   9       30.94       26.76      4.47 o 
  -9  -5   9       13.17       12.12      3.25 o 
  -8  -5   9        1.80        2.52      1.92 o 
  -7  -5   9        0.70        1.07      1.52 o 
  -6  -5   9       30.39       24.90      2.22 o 
  -5  -5   9       35.05       39.04      3.62 o 
  -4  -5   9       29.02       33.47      2.40 o 
  -3  -5   9        3.57        5.50      1.31 o 
  -2  -5   9       18.91       21.50      3.90 o 
  -1  -5   9      155.64      163.18      5.17 o 
   0  -5   9       53.38       59.16      4.30 o 
   1  -5   9       43.56       34.69      3.58 o 
   2  -5   9        1.61        1.03      1.08 o 
   3  -5   9       37.45       35.38      5.59 o 
   4  -5   9      373.61      459.97     12.48 o 
   5  -5   9       71.25       72.93      4.28 o 
   6  -5   9        3.00        4.83      1.91 o 
   7  -5   9       12.77       12.31      3.14 o 
   8  -5   9        6.83       12.07      3.44 o 
 -10  -4   9       10.04       12.42      3.23 o 
  -9  -4   9       21.32       16.02      3.51 o 
  -8  -4   9       56.64       58.62      5.47 o 
  -7  -4   9        7.88        7.20      2.25 o 
  -6  -4   9      428.59      405.18     15.41 o 
  -5  -4   9      348.64      324.17      8.86 o 
  -4  -4   9      101.74       96.40      5.83 o 
  -3  -4   9        0.38        0.73      0.93 o 
  -2  -4   9      460.55      458.55     14.23 o 
  -1  -4   9      188.85      193.95      5.55 o 
   0  -4   9      109.08      101.44      5.22 o 
   1  -4   9        8.53        7.92      1.31 o 
   2  -4   9      207.22      208.98      8.16 o 
   3  -4   9        3.02        6.20      3.85 o 
   4  -4   9      205.00      226.00      9.75 o 
   5  -4   9        9.22        8.85      1.77 o 
   6  -4   9        4.99        7.07      3.00 o 
   7  -4   9       21.33       21.10      3.69 o 
   8  -4   9       25.39       29.26      4.72 o 
   9  -4   9        9.34       11.62      3.35 o 
 -10  -3   9        2.91        1.31      2.32 o 
  -9  -3   9        2.12        2.46      2.18 o 
  -8  -3   9      104.39      113.50      6.85 o 
  -7  -3   9      300.57      311.35     12.98 o 
  -6  -3   9       23.66       25.34      3.46 o 
  -5  -3   9      100.76       96.26      3.73 o 
  -4  -3   9       49.98       53.15      3.33 o 
  -3  -3   9      760.02      760.40     11.28 o 
  -2  -3   9      270.41      287.28      6.10 o 
  -1  -3   9      899.77      939.20     16.87 o 
   0  -3   9      224.91      229.34      4.97 o 
   1  -3   9      192.22      186.84      5.59 o 
   2  -3   9      194.90      204.65      6.01 o 
   3  -3   9      604.16      542.16     33.32 o 
   4  -3   9       57.68       51.81      6.91 o 
   5  -3   9        6.22        5.68      1.52 o 
   6  -3   9        0.01        0.81      1.27 o 
   7  -3   9       16.39       10.85      3.02 o 
   8  -3   9        6.46        8.66      3.02 o 
   9  -3   9        4.77        7.84      3.00 o 
 -10  -2   9        2.88        4.77      2.34 o 
  -9  -2   9      110.27      119.63      7.28 o 
  -8  -2   9       80.89       72.52      5.22 o 
  -7  -2   9       55.88       51.11      4.28 o 
  -6  -2   9      294.98      295.64      8.31 o 
  -5  -2   9      578.96      603.48     11.59 o 
  -4  -2   9       43.13       46.50      1.90 o 
  -3  -2   9      214.49      222.59      4.96 o 
  -2  -2   9       44.17       31.50      1.19 o 
  -1  -2   9     2109.09     2288.53     36.39 o 
   0  -2   9      458.91      473.49      8.96 o 
   1  -2   9      189.86      209.65      5.89 o 
   2  -2   9       21.63       23.99      1.85 o 
   3  -2   9        7.60        5.04      1.16 o 
   4  -2   9      158.09      154.73      5.08 o 
   5  -2   9      135.00      118.15      6.15 o 
   7  -2   9       32.33       32.30      3.49 o 
   8  -2   9        0.37       -0.52      2.17 o 
   9  -2   9       22.91       24.68      4.58 o 
  10  -2   9        0.10        0.65      1.96 o 
 -10  -1   9        8.21        7.53      2.46 o 
  -9  -1   9       15.41       13.59      3.11 o 
  -8  -1   9       28.36       35.29      2.89 o 
  -7  -1   9        7.68        8.79      2.35 o 
  -6  -1   9       11.85       10.11      1.56 o 
  -5  -1   9      228.04      222.30      6.53 o 
  -4  -1   9      354.92      338.70      7.01 o 
  -3  -1   9       28.93       32.30      1.85 o 
  -2  -1   9      244.97      265.42      5.55 o 
  -1  -1   9      314.20      301.02      4.95 o 
   0  -1   9      506.66      531.66      8.12 o 
   1  -1   9        2.09        3.84      0.57 o 
   2  -1   9      303.16      265.38      7.10 o 
   3  -1   9       55.09       54.27      2.66 o 
   4  -1   9      306.19      286.99      7.72 o 
   5  -1   9        0.91        1.47      0.99 o 
   6  -1   9        0.10        0.72      2.26 o 
   7  -1   9       40.61       32.01      3.82 o 
   9  -1   9        2.37        0.65      2.27 o 
  10  -1   9       11.48        8.59      3.11 o 
 -10   0   9        1.63        0.97      1.35 o 
  -9   0   9        0.56        4.35      1.63 o 
  -8   0   9        1.30        1.72      1.31 o 
  -7   0   9        0.51       -0.85      1.67 o 
  -6   0   9       32.14       29.46      2.32 o 
  -5   0   9       24.65       27.23      2.12 o 
  -4   0   9        0.02        0.15      0.62 o 
  -3   0   9     2116.63     2215.48     38.07 o 
  -2   0   9       35.95       40.31      1.65 o 
  -1   0   9      123.48      109.11      2.78 o 
   0   0   9        3.56        5.50      0.60 o 
   1   0   9     2087.36     2150.85     36.75 o 
   2   0   9        2.35        3.05      0.63 o 
   3   0   9        0.35        2.43      0.84 o 
   4   0   9       16.16       14.49      2.05 o 
   5   0   9      184.38      146.78     23.14 o 
   6   0   9       55.24       48.40      2.83 o 
   7   0   9      554.47      494.54     15.64 o 
   8   0   9       24.92       15.06      3.14 o 
  10   0   9        1.12        0.70      2.22 o 
  11   0   9       16.42       21.80      4.05 o 
 -10   1   9       31.46       27.14      3.75 o 
  -9   1   9        0.35        1.53      1.49 o 
  -8   1   9       13.94       13.77      2.11 o 
  -7   1   9       37.07       32.82      2.73 o 
  -6   1   9       63.19       58.93      5.13 o 
  -5   1   9      255.05      217.90     20.11 o 
  -4   1   9      423.36      381.09      7.62 o 
  -3   1   9        2.96        4.00      0.77 o 
  -2   1   9        6.04       12.25      2.62 o 
  -1   1   9     1158.31     1276.63     22.35 o 
   0   1   9      321.66      307.14      6.16 o 
   1   1   9      818.86      967.73     14.05 o 
   2   1   9      314.48      300.52      5.97 o 
   3   1   9       64.52       54.61      1.65 o 
   4   1   9      476.59      484.31     11.75 o 
   5   1   9       16.56       22.36      1.93 o 
   6   1   9       28.20       25.79      3.09 o 
   7   1   9      119.22      121.44      5.10 o 
   8   1   9       14.98       12.42      1.70 o 
   9   1   9        0.11        2.03      1.85 o 
  10   1   9       21.60       10.44      3.93 o 
  11   1   9        5.58        5.90      3.37 o 
 -10   2   9        1.08        0.54      1.38 o 
  -9   2   9      127.11      132.81      8.45 o 
  -8   2   9       85.68       79.86      4.09 o 
  -7   2   9        0.76        1.58      1.34 o 
  -6   2   9       64.71       54.77      4.55 o 
  -5   2   9      275.00      279.18      8.04 o 
  -4   2   9       77.46       80.73      3.40 o 
  -3   2   9        1.94        4.88      0.98 o 
  -2   2   9      401.42      415.92     15.16 o 
  -1   2   9       42.32       38.25      1.60 o 
   0   2   9      117.62      114.68      2.94 o 
   1   2   9     1048.38     1160.64     16.68 o 
   2   2   9      165.91      165.67      3.13 o 
   3   2   9      174.69      209.88      4.52 o 
   4   2   9       54.79       43.96      4.69 o 
   5   2   9      172.48      163.13      6.27 o 
   6   2   9      285.76      272.62      7.67 o 
   7   2   9      170.14      169.66      5.59 o 
   8   2   9        2.08        1.74      1.11 o 
   9   2   9        0.66        2.38      1.73 o 
  10   2   9       13.01       12.66      3.41 o 
  11   2   9        0.00       -1.38      2.06 o 
  -9   3   9        2.00        2.20      2.31 o 
  -8   3   9       29.30       28.63      4.08 o 
  -7   3   9      164.55      166.22      8.68 o 
  -6   3   9      141.64      141.21      5.63 o 
  -5   3   9       11.82        9.04      1.68 o 
  -4   3   9      190.10      192.17      6.03 o 
  -3   3   9      133.16      143.17      3.73 o 
  -2   3   9        4.55        1.75      0.64 o 
  -1   3   9      451.49      438.11      8.55 o 
   0   3   9      424.35      474.49      9.08 o 
   1   3   9      371.94      359.15      8.73 o 
   2   3   9      132.27      111.82      2.39 o 
   3   3   9      737.19      806.34     17.95 o 
   4   3   9      102.67       95.83      2.68 o 
   5   3   9       77.58       64.76      2.93 o 
   6   3   9        2.78        2.10      1.02 o 
   7   3   9      910.87      802.83     38.86 o 
   8   3   9       62.37       60.10      3.83 o 
   9   3   9        0.91        2.32      1.64 o 
  10   3   9        1.82        0.21      1.73 o 
  -9   4   9       39.88       32.34      5.68 o 
  -8   4   9        3.46        4.85      2.65 o 
  -7   4   9      144.51      143.99      5.73 o 
  -6   4   9        6.25        8.96      2.03 o 
  -5   4   9      106.44      110.71      4.58 o 
  -4   4   9       18.39       15.88      1.91 o 
  -3   4   9       50.75       48.00      1.92 o 
  -2   4   9        9.32        5.71      1.40 o 
  -1   4   9        4.66        7.81      1.99 o 
   0   4   9       14.62       13.87      1.12 o 
   1   4   9      111.97       96.16      2.72 o 
   2   4   9       75.41       72.72      2.30 o 
   3   4   9        3.83        3.74      0.62 o 
   4   4   9      427.78      401.42      8.95 o 
   5   4   9       24.02       23.75      1.42 o 
   6   4   9       88.51       81.80      4.07 o 
   7   4   9        3.53        3.66      1.17 o 
   8   4   9       37.63       41.93      2.78 o 
   9   4   9        0.15        3.18      1.57 o 
  10   4   9        4.34        5.66      1.90 o 
  11   4   9        3.69        1.89      2.71 o 
  12   4   9       45.55       52.92      6.17 o 
  -8   5   9       41.99       39.87      5.00 o 
  -7   5   9       27.82       30.47      3.00 o 
  -6   5   9      132.22      128.44      7.10 o 
  -5   5   9        5.97        5.37      1.52 o 
  -4   5   9      104.41       94.17      3.97 o 
  -3   5   9      141.00      126.65      5.16 o 
  -2   5   9        2.31        2.37      0.82 o 
  -1   5   9      367.78      311.95      7.75 o 
   0   5   9        0.35        1.29      0.86 o 
   1   5   9      280.52      248.83      5.48 o 
   2   5   9       68.63       59.46      2.09 o 
   3   5   9      263.83      245.43      4.47 o 
   4   5   9       20.09       22.35      1.44 o 
   5   5   9      208.48      199.69      4.76 o 
   6   5   9       11.30       13.35      1.48 o 
   7   5   9       67.60       69.74      4.21 o 
   8   5   9        9.02       12.25      1.79 o 
   9   5   9       31.15       33.40      2.67 o 
  10   5   9       45.28       50.32      5.07 o 
  11   5   9       19.48       19.41      3.53 o 
  12   5   9        0.38       11.16      4.16 o 
  -8   6   9        3.20        1.89      1.46 o 
  -7   6   9        3.93        3.82      1.61 o 
  -6   6   9      305.66      295.93      9.12 o 
  -5   6   9        5.76        7.45      1.63 o 
  -4   6   9       13.18        9.99      1.74 o 
  -3   6   9        0.28        1.82      1.04 o 
  -2   6   9     1545.06     1550.79     33.06 o 
  -1   6   9      211.07      180.64     14.46 o 
   0   6   9        5.90        7.33      1.03 o 
   1   6   9      136.74      131.78      3.62 o 
   2   6   9      288.90      275.13      6.08 o 
   3   6   9       45.16       39.43      1.55 o 
   4   6   9      627.52      608.05      9.58 o 
   5   6   9       10.88        6.93      1.08 o 
   6   6   9      175.00      159.79      4.55 o 
   7   6   9        0.00       -0.11      0.88 o 
   8   6   9      228.16      224.79      9.73 o 
   9   6   9        9.17        8.64      2.37 o 
  10   6   9        9.44        8.42      2.45 o 
  11   6   9        2.68        4.35      2.13 o 
  -7   7   9       39.28       49.63      3.82 o 
  -6   7   9       32.07       39.60      3.37 o 
  -5   7   9        2.89        6.11      1.65 o 
  -4   7   9      139.04      125.81      5.11 o 
  -3   7   9       10.65        6.67      1.46 o 
  -2   7   9       29.08       20.63      1.63 o 
  -1   7   9      516.82      404.85     32.07 o 
   0   7   9      226.23      199.14      7.37 o 
   1   7   9       32.16       29.05      1.74 o 
   2   7   9        6.35        5.89      1.00 o 
   3   7   9      212.58      194.91      7.78 o 
   4   7   9      233.06      209.04      6.77 o 
   5   7   9        5.18        4.14      1.01 o 
   6   7   9       23.73       26.63      1.84 o 
   7   7   9       85.08       77.57      3.50 o 
   8   7   9      104.28      100.82      6.39 o 
   9   7   9       34.22       33.84      2.76 o 
  10   7   9        4.36        8.02      2.43 o 
  11   7   9        1.39        5.92      2.15 o 
  -6   8   9       20.24       23.87      2.94 o 
  -5   8   9       24.84       31.52      3.07 o 
  -4   8   9       20.00       17.83      2.74 o 
  -3   8   9        0.43       -1.50      1.11 o 
  -2   8   9       83.89       76.56     10.51 o 
  -1   8   9       10.60       10.05      1.28 o 
   0   8   9        7.02        5.16      1.06 o 
   1   8   9      163.89      150.72      4.19 o 
   2   8   9       52.33       53.19      2.34 o 
   3   8   9      209.35      208.37      8.69 o 
   4   8   9      234.16      241.20      4.67 o 
   5   8   9        3.25        3.63      1.05 o 
   6   8   9        1.22        0.40      0.82 o 
   7   8   9        8.03        8.08      1.33 o 
   8   8   9       39.85       45.67      2.52 o 
   9   8   9       13.47       19.81      4.89 o 
  10   8   9       29.93       25.55      3.56 o 
  -5   9   9       38.47       38.50      5.33 o 
  -4   9   9       37.00       34.20      3.15 o 
  -3   9   9       50.61       52.43      4.49 o 
  -2   9   9       10.29        4.86      2.52 o 
  -1   9   9       89.38       82.00      7.02 o 
   0   9   9       48.96       46.79      2.43 o 
   1   9   9       74.16       68.64      2.81 o 
   2   9   9      136.54      139.12      4.13 o 
   3   9   9        8.30       11.46      1.45 o 
   4   9   9      115.15      118.09      2.98 o 
   5   9   9        7.94        6.08      1.18 o 
   6   9   9      172.56      180.63      4.95 o 
   7   9   9        0.39        0.29      0.97 o 
   8   9   9        1.88        2.22      1.36 o 
   9   9   9        0.10       -0.18      1.32 o 
  10   9   9       20.24       24.00      3.55 o 
  -4  10   9        0.22        0.30      1.42 o 
  -3  10   9       48.56       47.96      3.92 o 
  -2  10   9        6.27        8.42      2.08 o 
  -1  10   9       11.89       14.97      1.81 o 
   0  10   9       26.07       25.90      2.13 o 
   1  10   9      218.14      207.57      5.54 o 
   2  10   9        1.04        0.71      0.95 o 
   3  10   9        3.94        4.75      1.18 o 
   4  10   9       13.28       15.92      1.74 o 
   5  10   9      131.33      135.93      5.20 o 
   6  10   9       27.51       30.71      2.83 o 
   7  10   9       15.30       13.04      2.09 o 
   8  10   9       15.96       17.63      2.35 o 
   9  10   9       44.49       49.63      4.75 o 
  10  10   9        4.72        0.37      2.11 o 
  -3  11   9       13.99       16.13      2.65 o 
  -2  11   9       19.48       14.34      2.46 o 
  -1  11   9        4.43        2.78      1.29 o 
   0  11   9       70.74       76.36      4.26 o 
   1  11   9        1.85        2.79      1.20 o 
   2  11   9       45.52       50.23      2.76 o 
   3  11   9        0.17        2.24      1.33 o 
   4  11   9       25.18       27.08      2.61 o 
   5  11   9        9.04       14.68      2.21 o 
   6  11   9       66.20       69.50      4.43 o 
   7  11   9        5.39        3.81      1.67 o 
   8  11   9        5.03        4.30      1.83 o 
   9  11   9        3.18        2.12      1.62 o 
  -1  12   9       21.90       23.12      2.89 o 
   0  12   9        4.11        4.81      1.66 o 
   1  12   9      166.55      164.51      8.44 o 
   2  12   9       63.56       68.30     13.41 o 
   3  12   9       23.80       26.16      3.88 o 
   4  12   9        9.58       12.55      3.05 o 
   5  12   9       93.22       96.42      4.79 o 
   6  12   9        3.64        4.34      1.71 o 
   7  12   9        2.35        0.23      1.47 o 
   8  12   9       14.77       25.65      4.91 o 
   2  13   9        0.05       -0.41      1.33 o 
   3  13   9      113.30      121.27      7.55 o 
   4  13   9        0.79        3.64      4.45 o 
   5  13   9        3.23        1.98      1.59 o 
  -5 -10  10       42.01       47.56      3.66 o 
  -4 -10  10       71.68       73.80      6.64 o 
  -3 -10  10        7.28        3.96      2.46 o 
  -2 -10  10        6.31        8.52      2.86 o 
  -1 -10  10       17.36       21.96      4.14 o 
   0 -10  10        0.79        2.88      2.17 o 
   1 -10  10       11.23       18.20      3.56 o 
  -7  -9  10       40.46       46.50      5.31 o 
  -6  -9  10       30.57       31.39      6.18 o 
  -5  -9  10        3.03        3.76      1.65 o 
  -4  -9  10        0.25       -0.85      1.25 o 
  -3  -9  10       32.97       37.06      4.49 o 
  -2  -9  10      122.66      109.58      7.48 o 
  -1  -9  10       36.03       37.85      4.77 o 
   0  -9  10        6.10       10.22      2.88 o 
   1  -9  10       45.00       48.87      5.62 o 
   2  -9  10        1.38        1.31      2.29 o 
   3  -9  10        5.95       10.15      3.14 o 
  -8  -8  10       11.46       12.16      3.16 o 
  -7  -8  10        2.23        5.80      2.76 o 
  -6  -8  10        0.06        0.71      1.37 o 
  -5  -8  10       24.77       27.36      2.64 o 
  -4  -8  10       11.44       14.81      2.03 o 
  -3  -8  10       28.68       30.39      4.42 o 
  -2  -8  10      146.11      136.50      7.96 o 
  -1  -8  10       33.32       35.02      4.52 o 
   0  -8  10        8.76        6.90      2.74 o 
   1  -8  10        1.91        2.38      1.92 o 
   2  -8  10        6.09       10.76      3.04 o 
   3  -8  10       57.36       61.39      5.75 o 
   4  -8  10        0.03       -0.47      2.31 o 
   5  -8  10        0.88        4.61      2.65 o 
  -9  -7  10        1.27        0.63      2.22 o 
  -8  -7  10       11.95       11.75      3.14 o 
  -7  -7  10       93.64       87.17      6.11 o 
  -6  -7  10       16.43       19.01      2.58 o 
  -5  -7  10      117.85      112.39      4.77 o 
  -4  -7  10       87.30       95.96      4.28 o 
  -3  -7  10      201.29      180.75      6.06 o 
  -2  -7  10        6.93        7.81      2.38 o 
  -1  -7  10      135.07      133.29      7.72 o 
   0  -7  10       96.85       98.20      6.53 o 
   1  -7  10       24.97       20.77      3.56 o 
   2  -7  10        7.90        4.49      2.29 o 
   3  -7  10        8.20        5.97      2.45 o 
   4  -7  10      145.31      143.90      8.44 o 
   5  -7  10        3.58        0.96      2.24 o 
  -9  -6  10        8.05        5.99      2.85 o 
  -8  -6  10       40.61       54.97      5.69 o 
  -7  -6  10       20.20       20.16      3.46 o 
  -6  -6  10       23.62       20.88      2.20 o 
  -5  -6  10       60.40       59.40      3.22 o 
  -4  -6  10        4.12        2.55      1.24 o 
  -3  -6  10       16.55       16.29      1.90 o 
  -2  -6  10       47.13       50.04      2.93 o 
  -1  -6  10      158.83      167.05      8.65 o 
   0  -6  10      104.82      102.07      6.36 o 
   1  -6  10       45.55       44.03      4.59 o 
   2  -6  10       11.99       10.36      2.81 o 
   3  -6  10      200.14      201.16     10.01 o 
   4  -6  10       35.82       38.29      4.52 o 
   5  -6  10        9.35       13.45      2.79 o 
   6  -6  10        1.26        4.01      1.60 o 
   7  -6  10        0.00       -0.10      2.10 o 
 -10  -5  10      108.03      119.77      7.81 o 
  -9  -5  10       12.89       16.12      3.49 o 
  -8  -5  10        2.43        2.90      2.18 o 
  -7  -5  10        8.17       10.15      2.45 o 
  -6  -5  10        0.23        1.31      1.59 o 
  -5  -5  10       13.79       16.52      1.98 o 
  -4  -5  10       63.40       68.06      3.66 o 
  -3  -5  10        5.45        5.86      1.44 o 
  -2  -5  10        8.70       10.66      1.79 o 
  -1  -5  10       34.28       26.02      3.46 o 
   0  -5  10      220.57      199.08      8.84 o 
   1  -5  10       21.08       24.03      3.46 o 
   2  -5  10       56.06       53.59      4.80 o 
   3  -5  10       50.76       52.93      3.61 o 
   4  -5  10       42.17       48.00      3.37 o 
   5  -5  10       37.70       47.85      5.59 o 
   6  -5  10       13.71       16.57      2.34 o 
   7  -5  10        7.90       11.53      3.34 o 
   8  -5  10        1.43        1.61      2.57 o 
 -10  -4  10       38.04       43.98      5.26 o 
  -9  -4  10      213.40      228.48     11.13 o 
  -8  -4  10       51.34       72.24      5.82 o 
  -7  -4  10        6.35        8.77      2.57 o 
  -6  -4  10       52.28       49.05      4.38 o 
  -5  -4  10      354.09      342.70     16.51 o 
  -4  -4  10       40.31       33.28      2.31 o 
  -3  -4  10       64.09       69.32      3.10 o 
  -2  -4  10       54.18       47.85      3.36 o 
  -1  -4  10      138.97      140.33      4.56 o 
   0  -4  10      425.03      442.80     11.04 o 
   1  -4  10      429.53      414.30     10.58 o 
   2  -4  10       42.81       47.84      2.73 o 
   3  -4  10       34.69       42.18      2.72 o 
   4  -4  10      136.22      138.05      7.28 o 
   5  -4  10      113.79      122.09      6.90 o 
   6  -4  10       33.57       31.38      4.26 o 
   7  -4  10        0.88       -0.94      2.13 o 
   8  -4  10        0.43       -1.50      1.94 o 
 -10  -3  10      103.27      122.12      7.72 o 
  -9  -3  10        1.35        1.69      2.13 o 
  -8  -3  10        0.69        0.72      1.89 o 
  -7  -3  10        3.28        7.41      2.08 o 
  -6  -3  10       62.11       56.77      4.54 o 
  -5  -3  10       51.76       51.29      2.78 o 
  -4  -3  10      327.45      269.43      7.33 o 
  -3  -3  10       54.47       64.39      2.97 o 
  -2  -3  10      236.98      244.64      5.37 o 
  -1  -3  10       10.34       11.63      1.05 o 
   0  -3  10      696.70      666.23     12.38 o 
   1  -3  10      366.02      342.71     12.62 o 
   2  -3  10      285.82      271.53     12.04 o 
   3  -3  10      215.84      184.37     15.30 o 
   4  -3  10      157.82      156.10      5.40 o 
   5  -3  10       39.32       41.98      8.28 o 
   6  -3  10       60.92       59.51      4.61 o 
   7  -3  10        0.95        1.41      2.10 o 
   8  -3  10        6.28        4.73      2.57 o 
   9  -3  10        0.54        0.24      2.25 o 
 -10  -2  10       22.53       25.01      3.89 o 
  -9  -2  10       29.52       29.19      3.96 o 
  -8  -2  10        0.58        1.87      1.76 o 
  -7  -2  10      139.99      133.18      7.13 o 
  -6  -2  10      170.28      171.36      8.31 o 
  -5  -2  10       96.33       93.01      2.93 o 
  -4  -2  10       87.55       77.82      2.59 o 
  -3  -2  10        5.26        5.98      1.06 o 
  -2  -2  10      257.96      256.43      4.50 o 
  -1  -2  10      291.06      311.02      7.78 o 
   0  -2  10     1176.13     1299.07     22.82 o 
   1  -2  10      249.07      213.61      6.03 o 
   2  -2  10      146.20      144.83      4.80 o 
   3  -2  10       10.83        7.63      2.07 o 
   4  -2  10       52.95       48.93      2.73 o 
   5  -2  10       19.13       17.52      1.91 o 
   6  -2  10        0.56        1.81      1.09 o 
   7  -2  10       82.26       74.37      4.94 o 
   8  -2  10        0.28        2.48      2.24 o 
   9  -2  10        1.71        6.24      2.88 o 
  10  -2  10        4.81        9.19      2.85 o 
 -10  -1  10       17.40       18.04      3.58 o 
  -9  -1  10       11.22       10.29      2.81 o 
  -8  -1  10        0.26       -1.14      1.47 o 
  -7  -1  10      125.66      121.96      4.80 o 
  -6  -1  10      194.12      203.82      6.48 o 
  -5  -1  10       19.36       20.38      1.98 o 
  -4  -1  10        5.42        5.02      0.92 o 
  -3  -1  10      435.73      422.59     10.73 o 
  -2  -1  10      118.93      115.26      3.08 o 
  -1  -1  10        2.09        2.41      0.56 o 
   0  -1  10        9.93        9.70      0.86 o 
   1  -1  10       29.07       29.07      1.25 o 
   2  -1  10        7.74        7.96      1.99 o 
   3  -1  10      216.56      236.39      6.81 o 
   4  -1  10       11.64       12.50      1.76 o 
   5  -1  10        2.06        1.24      0.92 o 
   6  -1  10       20.95       18.06      2.30 o 
   7  -1  10      199.51      184.86     11.27 o 
   8  -1  10        3.14       -0.35      1.99 o 
   9  -1  10        0.01        2.13      2.31 o 
  10  -1  10       14.26       18.16      3.70 o 
 -10   0  10       16.68       19.14      3.46 o 
  -9   0  10        1.07        0.95      1.31 o 
  -8   0  10      169.39      163.47      6.04 o 
  -7   0  10       16.47       15.45      1.99 o 
  -6   0  10      117.68      103.93      4.24 o 
  -5   0  10        5.41        6.45      2.24 o 
  -4   0  10        6.97        7.24      1.08 o 
  -3   0  10        4.10        5.56      0.89 o 
  -2   0  10     1151.90     1129.82     20.11 o 
  -1   0  10       10.01        9.72      0.97 o 
   0   0  10      149.70      137.20      2.76 o 
   1   0  10       12.81       13.23      0.92 o 
   2   0  10     1690.07     1875.65     40.08 o 
   3   0  10        0.94        0.30      1.01 o 
   4   0  10       90.82      114.49      6.79 o 
   5   0  10        0.07        0.65      0.89 o 
   6   0  10      914.41      898.98     20.83 o 
   7   0  10        9.57       10.35      1.69 o 
   8   0  10        1.03        3.89      2.06 o 
   9   0  10        1.86        3.69      2.24 o 
  11   0  10        4.23        2.71      2.85 o 
 -10   1  10        9.77       10.89      2.26 o 
  -9   1  10       62.34       68.66      6.27 o 
  -8   1  10        0.10        1.22      1.26 o 
  -7   1  10       40.15       35.40      2.83 o 
  -6   1  10       14.39       16.00      2.61 o 
  -5   1  10       34.28       32.45      3.41 o 
  -4   1  10        7.08        7.97      1.00 o 
  -3   1  10      369.01      354.34      7.29 o 
  -2   1  10       40.50       43.27      1.77 o 
  -1   1  10      328.58      328.27      8.37 o 
   0   1  10       19.48       19.71      4.20 o 
   1   1  10      147.38      142.68      2.82 o 
   2   1  10      103.54       96.21      3.29 o 
   3   1  10      566.89      589.01     14.00 o 
   4   1  10       31.37       28.48      2.03 o 
   5   1  10       75.05       67.98      3.54 o 
   6   1  10       85.37       71.82      3.39 o 
   7   1  10      280.17      245.86      9.13 o 
   8   1  10      222.03      222.52      8.06 o 
   9   1  10        0.00        0.68      1.97 o 
  10   1  10       11.44       14.71      3.70 o 
  11   1  10       14.05       13.73      3.88 o 
  -9   2  10        0.02       -2.12      1.41 o 
  -8   2  10      189.61      202.43     10.76 o 
  -7   2  10       72.91       64.27      8.55 o 
  -6   2  10       10.53       14.61      2.52 o 
  -5   2  10       80.75       68.60      4.46 o 
  -4   2  10      638.78      645.20     21.43 o 
  -3   2  10       16.49       20.40      1.42 o 
  -2   2  10      358.92      350.53      7.24 o 
  -1   2  10        0.03        1.55      1.00 o 
   0   2  10     1904.04     1943.77     33.55 o 
   1   2  10      463.44      462.76      7.32 o 
   2   2  10       20.02       20.66      1.45 o 
   3   2  10       11.69       13.08      1.40 o 
   4   2  10       44.45       48.07      2.50 o 
   5   2  10      205.98      211.69      8.76 o 
   6   2  10        5.05        5.61      1.20 o 
   7   2  10       18.52       18.35      2.03 o 
   8   2  10       71.82       76.30      3.69 o 
   9   2  10       10.30       18.32      3.41 o 
  10   2  10        7.97        9.34      2.74 o 
  11   2  10       30.66       23.77      5.47 o 
  -9   3  10        0.43       -1.04      1.34 o 
  -8   3  10       10.43       11.40      2.07 o 
  -7   3  10      342.60      316.98     23.47 o 
  -6   3  10       92.37       84.34      4.14 o 
  -5   3  10       78.86       71.95      3.54 o 
  -4   3  10        5.68        3.37      1.19 o 
  -3   3  10      271.77      260.98      6.83 o 
  -2   3  10      528.40      553.95     10.74 o 
  -1   3  10      627.15      669.70     12.55 o 
   0   3  10      274.83      296.81      6.25 o 
   1   3  10       82.49       84.01      2.50 o 
   2   3  10      118.35      130.78      5.73 o 
   3   3  10      156.28      147.64      3.60 o 
   4   3  10      292.13      302.74      8.16 o 
   5   3  10       16.30       16.99      1.85 o 
   6   3  10       37.37       35.66      3.66 o 
   7   3  10       10.99       10.55      1.69 o 
   8   3  10       46.47       45.41      2.81 o 
   9   3  10       43.02       39.84      4.40 o 
  10   3  10       36.21       25.76      3.98 o 
  11   3  10        3.86        4.84      2.81 o 
  -8   4  10       25.15       27.39      4.24 o 
  -7   4  10       31.51       29.10      2.93 o 
  -6   4  10       13.30       13.40      2.00 o 
  -5   4  10      155.03      159.71      5.81 o 
  -4   4  10       79.47       69.71      4.24 o 
  -3   4  10       41.48       30.71      1.71 o 
  -2   4  10      403.74      408.02      8.73 o 
  -1   4  10      343.12      351.99      7.39 o 
   0   4  10       19.72       16.60      2.17 o 
   1   4  10        2.24        0.20      0.63 o 
   2   4  10       25.37       32.49      1.36 o 
   3   4  10       70.47       50.33      1.62 o 
   4   4  10      184.20      210.27      4.82 o 
   5   4  10      388.90      372.17     14.22 o 
   6   4  10      137.28      131.12      6.86 o 
   7   4  10        7.75        9.49      1.66 o 
   8   4  10       21.64       18.51      2.92 o 
   9   4  10      105.18      103.25      4.52 o 
  10   4  10       12.42       13.99      2.97 o 
  11   4  10        2.24        4.77      2.24 o 
  -8   5  10        0.91       -1.64      1.36 o 
  -7   5  10        7.67        6.81      2.36 o 
  -6   5  10       21.59       25.81      2.76 o 
  -5   5  10       33.57       26.53      4.08 o 
  -4   5  10       31.16       32.98      5.89 o 
  -3   5  10       15.89       14.17      6.93 o 
  -2   5  10        8.23        8.25      1.86 o 
  -1   5  10      317.63      324.81     10.20 o 
   0   5  10      747.06      702.06     13.23 o 
   1   5  10        3.07        2.34      0.78 o 
   2   5  10      119.76      106.50      3.61 o 
   3   5  10        0.66        1.37      0.70 o 
   4   5  10        1.91        2.43      0.80 o 
   5   5  10        9.95        8.45      1.14 o 
   6   5  10      158.18      151.39      5.18 o 
   7   5  10        9.43        8.75      1.71 o 
   8   5  10        5.13        2.54      1.33 o 
   9   5  10        0.23        0.74      1.17 o 
  10   5  10        3.56        3.39      2.11 o 
  11   5  10        2.78        5.61      2.24 o 
  -7   6  10        1.08       -0.20      2.34 o 
  -6   6  10       36.13       42.09      3.33 o 
  -5   6  10      182.67      174.07      9.27 o 
  -4   6  10        8.28        8.15      1.65 o 
  -3   6  10        0.02        0.77      1.18 o 
  -2   6  10        7.50        8.27      1.23 o 
  -1   6  10      351.78      347.33      7.55 o 
   0   6  10       19.89       18.97      1.47 o 
   1   6  10      241.55      239.03     14.14 o 
   2   6  10      619.17      588.89     11.40 o 
   3   6  10      698.51      688.80     10.79 o 
   4   6  10        7.91        7.65      0.93 o 
   5   6  10      108.28      113.66      3.42 o 
   6   6  10        2.40        2.49      0.91 o 
   7   6  10      548.01      573.84     19.90 o 
   8   6  10        1.11        2.06      2.47 o 
   9   6  10        9.31        9.81      1.71 o 
  10   6  10        6.99        8.58      2.50 o 
  11   6  10       27.03       32.30      4.42 o 
  -7   7  10       10.27       12.02      2.44 o 
  -6   7  10      110.03       99.65      8.45 o 
  -5   7  10        1.41        3.34      1.63 o 
  -4   7  10       11.33       13.32      2.09 o 
  -3   7  10       41.90       29.45      2.61 o 
  -2   7  10        0.41        1.72      0.89 o 
  -1   7  10       35.21       26.15      4.01 o 
   0   7  10      235.03      244.01      5.83 o 
   1   7  10       66.17       56.56      2.37 o 
   2   7  10       11.58       13.42      1.41 o 
   3   7  10      267.89      256.72      4.92 o 
   4   7  10       74.95       82.90      4.01 o 
   5   7  10      484.26      466.10     18.69 o 
   6   7  10       87.02       86.62      3.04 o 
   7   7  10       61.52       60.38      2.60 o 
   8   7  10        6.28        9.58      1.81 o 
   9   7  10      180.85      155.57      5.89 o 
  10   7  10       26.88       26.85      3.33 o 
  11   7  10        5.69        9.19      2.69 o 
  -6   8  10        0.17        2.29      1.70 o 
  -5   8  10      104.23      112.87      5.30 o 
  -4   8  10       74.46       69.72      4.16 o 
  -3   8  10       48.92       44.26      3.39 o 
  -2   8  10        1.38        1.69      1.60 o 
  -1   8  10        1.04        3.89      1.04 o 
   0   8  10        0.03       -0.71      0.73 o 
   1   8  10       33.40       31.39      2.10 o 
   2   8  10        9.74        9.23      1.25 o 
   3   8  10       17.24       13.77      1.17 o 
   4   8  10        7.39        8.75      1.54 o 
   5   8  10       39.36       34.69      2.07 o 
   6   8  10        5.18        8.14      2.62 o 
   7   8  10        0.41       -0.17      0.88 o 
   8   8  10      163.35      159.86     11.86 o 
   9   8  10        1.12        3.21      2.01 o 
  10   8  10       45.07       50.97      3.85 o 
  -5   9  10       24.68       29.79      3.10 o 
  -4   9  10       20.19       19.68      2.68 o 
  -3   9  10      105.04       96.25      6.60 o 
  -2   9  10       50.20       43.07      4.24 o 
  -1   9  10        6.98        6.26      1.34 o 
   0   9  10        5.67        5.52      1.11 o 
   1   9  10       20.51       21.44      1.83 o 
   2   9  10        5.52        5.39      1.17 o 
   3   9  10       21.76       24.05      2.30 o 
   4   9  10       11.32        9.15      1.34 o 
   5   9  10       14.32       16.92      1.65 o 
   6   9  10       16.66       22.07      1.86 o 
   7   9  10       53.37       61.08      2.76 o 
   8   9  10       27.10       32.80      2.90 o 
   9   9  10       13.53       15.84      3.04 o 
  10   9  10       11.51       12.07      3.06 o 
  -4  10  10       26.23       31.90      3.46 o 
  -3  10  10        0.05       -0.12      1.54 o 
  -2  10  10       99.23       90.67      4.74 o 
  -1  10  10        4.89        4.59      1.20 o 
   0  10  10        9.50        9.06      1.43 o 
   1  10  10        1.07        1.41      1.11 o 
   2  10  10      237.52      237.32      6.17 o 
   3  10  10       21.95       18.50      3.85 o 
   4  10  10       28.94       28.91      2.48 o 
   5  10  10        8.27        9.18      1.42 o 
   6  10  10       76.78       72.90      3.83 o 
   7  10  10        3.06        3.00      1.53 o 
   8  10  10       10.07       13.04      2.14 o 
   9  10  10        0.44       -0.70      1.78 o 
  10  10  10       62.40       65.76      5.19 o 
  -2  11  10        5.38        4.19      1.85 o 
  -1  11  10        1.09       -0.92      1.41 o 
   0  11  10        4.35        3.43      1.22 o 
   1  11  10      149.83      142.69      4.57 o 
   2  11  10        0.00       -1.19      0.91 o 
   3  11  10       55.13       56.80      3.27 o 
   4  11  10       10.95       10.69      2.00 o 
   5  11  10       21.38       16.87      2.70 o 
   6  11  10        0.00       -1.55      1.30 o 
   7  11  10       59.50       65.01      4.17 o 
   8  11  10       24.14       26.27      2.89 o 
   9  11  10        2.29        2.04      2.68 o 
   0  12  10       18.77       20.43      2.10 o 
   1  12  10        2.95        1.76      1.67 o 
   2  12  10      187.27      211.78      7.38 o 
   3  12  10       19.73       24.64      2.72 o 
   4  12  10       18.52       19.90      2.56 o 
   5  12  10       23.97       30.96      3.16 o 
   6  12  10       10.22       13.23      2.29 o 
   7  12  10       13.47       13.59      2.24 o 
  -3 -10  11       69.09       80.19      6.11 o 
  -2 -10  11        1.90        9.52      2.99 o 
  -1 -10  11       22.22       24.77      4.07 o 
  -6  -9  11       62.06       63.14      4.12 o 
  -5  -9  11        8.20        9.34      3.07 o 
  -4  -9  11        0.66       -2.80      1.87 o 
  -3  -9  11        0.00        0.38      2.13 o 
  -2  -9  11       78.48       69.66      5.75 o 
  -1  -9  11        9.36       11.32      3.07 o 
   0  -9  11       27.96       29.10      4.75 o 
   1  -9  11        2.43        4.70      2.64 o 
   2  -9  11       54.05       56.75      6.01 o 
  -7  -8  11        3.37        6.04      2.41 o 
  -6  -8  11        5.62        5.76      1.73 o 
  -5  -8  11       18.67       14.25      2.06 o 
  -4  -8  11        5.64        6.67      2.69 o 
  -3  -8  11       14.36       10.46      3.06 o 
  -2  -8  11       33.75       36.12      4.93 o 
  -1  -8  11       50.89       44.08      4.98 o 
   0  -8  11       32.08       40.63      5.03 o 
   1  -8  11        0.02        0.00      2.20 o 
   2  -8  11        4.35        8.79      3.09 o 
   3  -8  11        2.64       10.36      3.27 o 
   4  -8  11       14.87       18.23      3.91 o 
  -8  -7  11       21.82       24.99      4.23 o 
  -7  -7  11        7.36        9.33      2.76 o 
  -6  -7  11       21.29       23.83      2.63 o 
  -5  -7  11       33.82       33.62      2.82 o 
  -4  -7  11       23.19       24.36      2.49 o 
  -3  -7  11       89.87       84.19      6.01 o 
  -2  -7  11       18.04       17.54      3.55 o 
  -1  -7  11       19.58       19.84      3.55 o 
   0  -7  11        4.27        6.76      2.53 o 
   1  -7  11      125.76      124.08      7.72 o 
   2  -7  11        4.47        5.38      2.34 o 
   3  -7  11        0.01       -0.68      1.99 o 
   4  -7  11        0.77       -0.10      2.29 o 
   5  -7  11       36.08       33.36      4.84 o 
  -9  -6  11       11.25        9.55      3.18 o 
  -8  -6  11       69.85       74.48      5.96 o 
  -7  -6  11        6.22        6.55      2.60 o 
  -6  -6  11       58.50       57.49      3.36 o 
  -5  -6  11        0.00       -0.24      1.11 o 
  -4  -6  11      120.02      130.22      4.83 o 
  -3  -6  11        0.54        1.08      1.12 o 
  -2  -6  11       13.46        7.44      2.50 o 
  -1  -6  11       16.54       20.45      3.53 o 
   0  -6  11       45.75       40.17      4.63 o 
   1  -6  11        0.04        1.36      1.80 o 
   2  -6  11       24.53       22.32      3.72 o 
   3  -6  11       37.66       43.16      4.75 o 
   4  -6  11       29.78       36.31      4.82 o 
   5  -6  11       16.44       17.64      3.51 o 
   6  -6  11       12.14       17.52      3.84 o 
  -9  -5  11        7.81        9.52      2.92 o 
  -8  -5  11       13.01       17.45      3.60 o 
  -7  -5  11       21.97       18.83      3.28 o 
  -6  -5  11        5.21       10.10      2.55 o 
  -5  -5  11        8.37        9.39      1.58 o 
  -4  -5  11       96.70       98.24      4.66 o 
  -3  -5  11       43.03       46.06      2.77 o 
  -2  -5  11       39.55       45.88      2.72 o 
  -1  -5  11      309.39      321.27     13.17 o 
   0  -5  11      185.30      193.95      9.36 o 
   1  -5  11        2.88        4.07      2.22 o 
   2  -5  11        2.61        3.69      1.94 o 
   3  -5  11       16.62       12.40      1.96 o 
   4  -5  11       74.54       80.99     20.97 o 
   5  -5  11       19.18       23.77      2.71 o 
   6  -5  11        2.98        3.75      1.64 o 
   7  -5  11       16.60       20.17      4.21 o 
  -9  -4  11        0.18       -0.24      1.97 o 
  -8  -4  11      215.95      194.57      9.85 o 
  -7  -4  11        5.87        7.30      2.27 o 
  -6  -4  11       16.51       17.26      2.99 o 
  -5  -4  11       11.71       12.28      1.69 o 
  -4  -4  11      166.82      167.98      5.56 o 
  -3  -4  11        0.69        1.38      1.04 o 
  -2  -4  11       12.45       18.32      1.78 o 
  -1  -4  11        7.39        5.64      2.22 o 
   0  -4  11      235.05      235.76     10.17 o 
   1  -4  11       10.26        9.13      1.60 o 
   2  -4  11      113.99      110.42      4.37 o 
   3  -4  11        0.64        1.69      1.13 o 
   4  -4  11       17.77       18.91      3.34 o 
   5  -4  11       10.94       14.01      3.69 o 
   6  -4  11        9.60        8.58      7.70 o 
   7  -4  11       21.41       21.03      3.93 o 
   8  -4  11        0.02       -1.48      1.92 o 
 -10  -3  11        9.84       11.14      3.32 o 
  -9  -3  11       78.08       85.13      6.11 o 
  -8  -3  11        0.65        0.03      1.83 o 
  -7  -3  11        6.28        6.32      2.25 o 
  -6  -3  11       15.54       27.89      3.48 o 
  -5  -3  11      132.57      129.85      4.73 o 
  -4  -3  11        1.30        1.11      1.05 o 
  -3  -3  11      507.87      513.15     12.51 o 
  -2  -3  11       35.52       43.10      2.52 o 
  -1  -3  11      833.69      862.05     15.81 o 
   0  -3  11      100.31       95.73      3.71 o 
   1  -3  11       86.26       73.09      4.91 o 
   2  -3  11      281.73      250.29      7.30 o 
   3  -3  11      114.84       95.95      7.74 o 
   4  -3  11      115.35      102.57      4.20 o 
   5  -3  11        2.70        1.68      1.13 o 
   6  -3  11       13.73       14.69      2.17 o 
   7  -3  11        0.30        2.09      1.50 o 
   8  -3  11        9.47        9.68      3.18 o 
   9  -3  11        1.15        4.28      2.31 o 
 -10  -2  11       23.88       27.04      4.12 o 
  -9  -2  11        6.25        3.49      2.32 o 
  -8  -2  11        2.26       -0.45      1.48 o 
  -7  -2  11        0.05        0.91      1.55 o 
  -6  -2  11        7.61        9.40      2.29 o 
  -5  -2  11       97.74       90.14      5.27 o 
  -4  -2  11       66.23       48.26      2.06 o 
  -3  -2  11      149.76      141.52      3.79 o 
  -2  -2  11      720.31      710.32     10.81 o 
  -1  -2  11      425.49      427.99      8.46 o 
   0  -2  11      265.25      240.19     14.21 o 
   1  -2  11      664.05      694.85     16.25 o 
   2  -2  11        8.00        7.30      1.36 o 
   3  -2  11       70.35       69.72      5.70 o 
   4  -2  11       40.12       39.03      3.83 o 
   5  -2  11       33.72       35.67      2.53 o 
   6  -2  11        0.12       -1.63      1.20 o 
   7  -2  11       49.59       57.85      4.59 o 
   8  -2  11        0.61        1.71      2.93 o 
   9  -2  11        0.97       -0.86      2.03 o 
 -10  -1  11       10.41        6.15      2.67 o 
  -9  -1  11        0.02       -0.63      1.50 o 
  -8  -1  11        5.05        5.36      2.11 o 
  -7  -1  11        0.07        1.96      1.75 o 
  -6  -1  11      254.09      248.87     17.48 o 
  -5  -1  11       56.80       48.73      7.07 o 
  -4  -1  11       14.01       14.39      1.34 o 
  -3  -1  11      140.59      138.45      3.69 o 
  -2  -1  11      218.48      204.27      4.72 o 
  -1  -1  11      155.50      174.86      3.38 o 
   0  -1  11      320.10      307.28      6.36 o 
   1  -1  11       12.04       12.27      1.57 o 
   2  -1  11       72.50       63.35      6.11 o 
   3  -1  11      217.28      228.12      6.73 o 
   4  -1  11      116.25       97.22      3.97 o 
   5  -1  11        9.95        7.73      1.46 o 
   6  -1  11       64.49       63.25      3.14 o 
   7  -1  11       38.42       33.59      2.65 o 
   8  -1  11        0.16       -1.94      1.90 o 
   9  -1  11        0.46       -0.05      2.99 o 
  10  -1  11        2.60        3.04      2.20 o 
  -9   0  11        4.35        7.91      2.52 o 
  -8   0  11        1.36        1.04      1.22 o 
  -7   0  11      207.12      227.20     11.00 o 
  -6   0  11        7.34        6.74      1.52 o 
  -5   0  11       69.09       75.13      5.31 o 
  -4   0  11        6.61        7.17      1.03 o 
  -3   0  11      119.27      120.07      3.31 o 
  -2   0  11        1.00        1.97      0.86 o 
  -1   0  11     1440.11     1468.76     25.80 o 
   0   0  11        0.00       -0.20      0.40 o 
   1   0  11       54.56       55.06      2.70 o 
   2   0  11        1.35        1.90      0.92 o 
   3   0  11      421.38      371.58     15.68 o 
   4   0  11       24.80       29.23      2.59 o 
   5   0  11       51.17       51.86      2.92 o 
   6   0  11       18.78       16.88      2.90 o 
   7   0  11      148.90      133.68      4.98 o 
   8   0  11        5.20        5.10      1.36 o 
   9   0  11       12.99       10.86      3.21 o 
  10   0  11        0.47        3.95      3.04 o 
  -9   1  11       44.11       46.94      5.03 o 
  -8   1  11       22.40       24.25      2.68 o 
  -7   1  11        1.28        0.79      1.21 o 
  -6   1  11      267.16      258.72      8.01 o 
  -5   1  11       74.74       78.90      3.68 o 
  -4   1  11       41.31       42.33      2.61 o 
  -3   1  11       14.52       16.83      1.33 o 
  -2   1  11      487.51      471.05      9.25 o 
  -1   1  11       55.92       46.30      1.87 o 
   0   1  11       64.36       62.44      1.78 o 
   1   1  11        0.99        1.00      0.72 o 
   2   1  11       16.11       16.12      1.73 o 
   3   1  11       25.28       33.09      2.32 o 
   4   1  11       78.32       72.53      3.24 o 
   5   1  11       16.00       16.06      2.62 o 
   6   1  11       28.18       27.97      2.35 o 
   7   1  11       88.75       88.72      4.44 o 
   8   1  11       33.20       28.56      2.45 o 
   9   1  11       27.67       28.87      4.14 o 
  10   1  11        0.05       -0.35      2.24 o 
  11   1  11        0.11       -0.24      2.24 o 
  -9   2  11        9.04        7.87      3.17 o 
  -8   2  11        8.11       12.99      3.18 o 
  -7   2  11        3.93        1.75      2.17 o 
  -6   2  11      164.90      141.81      8.56 o 
  -5   2  11      225.81      246.43     11.56 o 
  -4   2  11       31.78       20.59      3.35 o 
  -3   2  11      125.94      112.28      5.48 o 
  -2   2  11       10.84       12.14      1.18 o 
  -1   2  11      311.67      319.57      6.74 o 
   0   2  11      327.85      327.41      6.77 o 
   1   2  11      542.83      588.19      9.19 o 
   2   2  11      452.59      430.97      7.01 o 
   3   2  11      190.97      201.42      6.05 o 
   4   2  11        3.68        2.90      1.12 o 
   5   2  11       80.86       71.00      4.89 o 
   6   2  11        3.95        4.12      1.31 o 
   7   2  11        2.68        1.89      1.16 o 
   8   2  11       31.28       31.00      3.07 o 
   9   2  11        1.48        0.82      1.69 o 
  10   2  11       17.45       13.90      3.09 o 
  11   2  11        0.20        7.88      3.21 o 
  -9   3  11       18.36       19.64      4.18 o 
  -8   3  11        5.69        3.30      1.57 o 
  -7   3  11       15.63       13.03      2.15 o 
  -6   3  11       40.62       41.63      3.10 o 
  -5   3  11      165.31      149.13      7.35 o 
  -4   3  11       55.56       45.77      4.93 o 
  -3   3  11      260.16      243.23      7.64 o 
  -2   3  11        0.43        1.70      0.77 o 
  -1   3  11      288.92      290.19      6.32 o 
   0   3  11       10.30       10.62      1.10 o 
   1   3  11     1045.29     1049.08     22.69 o 
   2   3  11     1019.89     1082.00     15.92 o 
   3   3  11      315.68      327.52      6.78 o 
   4   3  11       26.89       22.17      2.01 o 
   5   3  11      246.93      247.15      7.44 o 
   6   3  11      201.42      191.85      8.48 o 
   7   3  11       65.33       68.64      3.47 o 
   8   3  11       62.96       54.66      3.15 o 
   9   3  11        3.37        4.87      1.38 o 
  10   3  11        1.08        0.07      1.69 o 
  11   3  11        0.23        0.72      2.38 o 
  -8   4  11        7.98        8.41      2.10 o 
  -7   4  11        4.40        6.65      1.76 o 
  -6   4  11       34.50       37.78      3.16 o 
  -5   4  11       24.38       17.66      2.27 o 
  -4   4  11      397.26      379.28     14.39 o 
  -3   4  11      197.01      172.76      7.48 o 
  -2   4  11      180.69      168.46      4.67 o 
  -1   4  11        8.51        7.67      1.07 o 
   0   4  11      521.67      510.69     17.70 o 
   1   4  11      261.92      263.49      7.15 o 
   2   4  11      119.08      124.29      3.24 o 
   3   4  11       85.53       86.35      4.63 o 
   4   4  11      813.49      798.17     26.93 o 
   5   4  11        4.35        4.22      1.26 o 
   6   4  11      213.13      208.81      6.53 o 
   7   4  11        4.95        2.56      1.28 o 
   8   4  11      145.09      134.87      5.16 o 
   9   4  11        0.58        0.32      1.18 o 
  10   4  11       36.10       46.22      5.27 o 
  11   4  11        2.28        0.89      2.22 o 
  -8   5  11        1.54        2.31      2.84 o 
  -7   5  11       16.46       21.57      2.92 o 
  -6   5  11        2.29        2.01      1.49 o 
  -5   5  11        5.79        6.20      1.60 o 
  -4   5  11       28.12       25.35      4.48 o 
  -3   5  11       67.68       54.18     15.59 o 
  -2   5  11       22.65       24.26      1.64 o 
  -1   5  11        0.04       -0.25      0.68 o 
   0   5  11       91.65      103.12      3.16 o 
   1   5  11      260.18      238.54      5.49 o 
   2   5  11       24.12       23.45      1.30 o 
   3   5  11       94.75       82.59      2.73 o 
   4   5  11        1.80        1.76      0.80 o 
   5   5  11       27.15       26.06      2.22 o 
   6   5  11        2.73        1.90      1.36 o 
   7   5  11      408.46      412.17     16.26 o 
   8   5  11        0.44        0.55      1.12 o 
   9   5  11      103.18      106.31      4.61 o 
  10   5  11        5.93       14.22      2.99 o 
  11   5  11        9.33        4.07      2.45 o 
  -7   6  11        2.46        3.86      1.65 o 
  -6   6  11       58.48       60.65      3.74 o 
  -5   6  11        0.42        0.29      1.24 o 
  -4   6  11      113.08      101.11      4.60 o 
  -3   6  11       94.37       91.26      6.20 o 
  -2   6  11       42.27       42.81      3.10 o 
  -1   6  11       91.96       79.40      2.80 o 
   0   6  11      147.64      129.54      5.31 o 
   1   6  11       80.47       86.91      3.24 o 
   2   6  11      216.73      220.48      5.26 o 
   3   6  11        1.75        4.46      0.80 o 
   4   6  11      525.96      525.67      8.65 o 
   5   6  11       31.72       29.69      2.77 o 
   6   6  11       38.72       36.60      4.47 o 
   7   6  11      262.44      271.22      8.23 o 
   8   6  11      103.01       96.47      6.51 o 
   9   6  11      110.26      109.46      4.71 o 
  10   6  11        0.63        3.13      1.90 o 
  11   6  11        1.59        1.43      1.92 o 
  -6   7  11        4.19        7.40      1.95 o 
  -5   7  11       80.98       71.44     15.16 o 
  -4   7  11        0.56       -0.41      1.16 o 
  -3   7  11       37.96       35.03      5.63 o 
  -2   7  11       51.78       45.24      3.19 o 
  -1   7  11       75.67       70.19      2.69 o 
   0   7  11        0.33        1.29      0.85 o 
   1   7  11      107.97      102.65      3.34 o 
   2   7  11      373.10      343.98      7.61 o 
   3   7  11      200.17      197.85      4.15 o 
   4   7  11       76.21       77.13      2.31 o 
   5   7  11       19.01       19.48      2.16 o 
   6   7  11      319.31      312.37     10.47 o 
   7   7  11        2.12        4.87      1.50 o 
   8   7  11        3.32        2.39      1.36 o 
   9   7  11       79.79       81.10      4.15 o 
  10   7  11       12.53       10.24      1.89 o 
  11   7  11        7.35       12.75      3.06 o 
  -5   8  11        5.11        9.84      2.19 o 
  -4   8  11      135.09      131.78      7.49 o 
  -3   8  11       61.01       58.26      5.48 o 
  -2   8  11        7.43        2.54      1.37 o 
  -1   8  11       17.16       19.94      1.74 o 
   0   8  11        1.10        0.29      0.84 o 
   1   8  11        4.57        4.40      1.03 o 
   2   8  11       34.32       34.30      2.13 o 
   3   8  11       12.98       11.18      1.17 o 
   4   8  11      164.29      149.97      3.51 o 
   5   8  11        2.48        2.80      1.00 o 
   6   8  11        0.59        0.40      0.96 o 
   7   8  11      155.99      149.88      5.53 o 
   8   8  11      173.08      178.11      6.42 o 
   9   8  11        2.20        3.18      1.46 o 
  10   8  11       24.22       31.68      3.05 o 
  -4   9  11        1.87        0.77      2.60 o 
  -3   9  11        8.12        9.71      2.16 o 
  -2   9  11      110.04      120.89      5.34 o 
  -1   9  11        4.44        3.29      1.13 o 
   0   9  11       58.45       63.87      2.89 o 
   1   9  11       52.97       63.26      2.84 o 
   2   9  11        0.06        0.83      0.94 o 
   3   9  11        5.18        5.56      0.94 o 
   4   9  11       11.73       12.02      1.26 o 
   5   9  11       19.83       26.22      2.24 o 
   6   9  11        5.60        5.01      1.25 o 
   7   9  11        4.84        5.14      1.48 o 
   8   9  11        0.04        0.94      1.22 o 
   9   9  11        0.48        2.32      2.08 o 
  10   9  11       34.91       39.42      4.59 o 
  -3  10  11        4.99        5.31      1.82 o 
  -2  10  11        0.13       -0.02      1.46 o 
  -1  10  11      140.04      145.33      5.27 o 
   0  10  11        0.53       -0.55      0.98 o 
   1  10  11       63.50       60.10      3.61 o 
   2  10  11        3.90        3.52      1.20 o 
   3  10  11      123.29      118.65      3.19 o 
   4  10  11       32.24       36.64      2.13 o 
   5  10  11       56.11       55.98      4.60 o 
   6  10  11        1.58        2.23      1.13 o 
   7  10  11       55.85       61.49      3.72 o 
   8  10  11        0.02        1.04      1.42 o 
   9  10  11        1.01        0.47      1.80 o 
  -2  11  11       86.69       84.11      5.29 o 
  -1  11  11        0.61        0.00      1.45 o 
   0  11  11       10.61        8.10      1.51 o 
   1  11  11        6.89        7.04      1.43 o 
   2  11  11       57.40       58.89      3.00 o 
   3  11  11        1.21        2.28      1.69 o 
   4  11  11       77.41       74.53      3.21 o 
   5  11  11        0.59        0.01      1.20 o 
   6  11  11       35.62       39.90      3.37 o 
   7  11  11        0.12       -1.06      1.39 o 
   8  11  11       50.49       54.16      3.81 o 
   0  12  11       16.47       18.53      1.97 o 
   1  12  11       15.54       18.31      2.08 o 
   2  12  11        8.78        8.43      1.86 o 
   3  12  11      125.26      129.13      9.02 o 
   4  12  11       21.36       25.95      4.41 o 
   5  12  11        0.00        1.15      2.45 o 
   6  12  11        9.91       11.24      2.08 o 
   7  12  11        1.40        1.57      1.52 o 
  -5  -9  12       28.59       26.58      3.98 o 
  -4  -9  12        0.01        1.71      1.85 o 
  -3  -9  12        3.25        0.54      1.76 o 
  -2  -9  12        6.16       12.23      3.27 o 
  -1  -9  12       35.54       41.40      5.27 o 
   0  -9  12        1.57        2.52      2.46 o 
   1  -9  12       19.05       23.51      4.30 o 
  -6  -8  12       14.74       14.80      3.11 o 
  -5  -8  12        0.00       -1.22      2.04 o 
  -4  -8  12       11.89        9.78      3.06 o 
  -3  -8  12        3.06        4.77      2.65 o 
  -2  -8  12        0.86        4.96      2.59 o 
  -1  -8  12       37.72       43.04      5.26 o 
   0  -8  12       28.40       24.63      4.00 o 
   1  -8  12       34.88       46.46      5.29 o 
   2  -8  12       17.58       15.06      3.46 o 
   3  -8  12        1.61       -2.01      1.82 o 
  -7  -7  12       24.58       28.66      4.24 o 
  -6  -7  12        5.19        5.08      1.59 o 
  -5  -7  12       16.70       13.77      2.05 o 
  -4  -7  12       52.84       64.43      5.69 o 
  -3  -7  12        4.72        2.46      2.03 o 
  -2  -7  12      343.69      350.44     14.93 o 
  -1  -7  12       13.20       14.78      3.27 o 
   0  -7  12       12.48        8.40      2.78 o 
   1  -7  12        0.08        0.21      2.15 o 
   2  -7  12       76.79       96.41      6.93 o 
   3  -7  12        6.16        4.28      2.48 o 
   4  -7  12        0.51       -0.03      2.31 o 
   5  -7  12        0.47        0.54      2.39 o 
  -8  -6  12        0.48       -2.45      2.10 o 
  -7  -6  12      108.90      120.99      7.48 o 
  -6  -6  12        3.20        2.64      2.08 o 
  -5  -6  12       88.00       97.90      4.38 o 
  -4  -6  12        9.25        9.79      1.76 o 
  -3  -6  12      150.84      151.50      8.10 o 
  -2  -6  12        4.67        3.06      2.41 o 
  -1  -6  12       11.87       15.49      3.25 o 
   0  -6  12       52.28       54.58      5.31 o 
   1  -6  12      128.63      128.60      7.63 o 
   2  -6  12       10.42        9.55      2.69 o 
   3  -6  12        8.08        9.73      2.90 o 
   4  -6  12        6.23        8.72      2.60 o 
   5  -6  12       10.92       17.17      3.84 o 
   6  -6  12        0.00       -1.01      2.34 o 
  -9  -5  12       21.72       21.19      3.98 o 
  -8  -5  12       20.88       32.82      4.61 o 
  -7  -5  12       27.80       33.08      4.26 o 
  -6  -5  12       17.73       17.97      3.21 o 
  -5  -5  12       72.31       60.73      3.35 o 
  -4  -5  12       39.30       45.49      2.89 o 
  -3  -5  12       58.56       59.85      3.16 o 
  -2  -5  12        4.48        6.88      2.46 o 
  -1  -5  12       46.86       38.30      4.03 o 
   0  -5  12      118.45      132.55      7.56 o 
   1  -5  12        1.55        1.90      1.92 o 
   2  -5  12        0.28        0.19      1.64 o 
   3  -5  12        4.78        3.32      2.18 o 
   4  -5  12       30.83       41.62      4.80 o 
   5  -5  12        0.02        0.51      1.35 o 
   6  -5  12       24.82       35.48      3.39 o 
   7  -5  12        0.59        1.10      2.25 o 
  -9  -4  12       88.23       90.58      6.69 o 
  -8  -4  12        5.21        8.94      2.79 o 
  -7  -4  12       62.85       64.15      5.10 o 
  -6  -4  12        5.80       11.42      2.72 o 
  -5  -4  12       15.37       13.26      1.85 o 
  -4  -4  12        4.40        1.83      1.22 o 
  -3  -4  12       13.35       12.14      1.67 o 
  -2  -4  12      152.09      144.76      7.35 o 
  -1  -4  12      468.56      455.57     16.84 o 
   0  -4  12      107.10       98.14      6.18 o 
   1  -4  12      367.87      346.02     13.73 o 
   2  -4  12       19.59       21.04      2.23 o 
   3  -4  12      210.34      188.07      6.44 o 
   4  -4  12        4.24        4.60      1.49 o 
   5  -4  12        6.31        6.84      1.85 o 
   6  -4  12       29.00       32.75      5.58 o 
   7  -4  12        0.81        2.41      2.64 o 
   8  -4  12        9.93       18.06      4.16 o 
  -9  -3  12       10.46       13.27      3.32 o 
  -8  -3  12       27.93       28.91      4.10 o 
  -7  -3  12       14.46       17.62      3.34 o 
  -6  -3  12       21.81       29.31      3.69 o 
  -5  -3  12      116.00      127.42      4.69 o 
  -4  -3  12        0.71        0.57      0.97 o 
  -3  -3  12       63.09       54.16      2.87 o 
  -2  -3  12      125.79      115.42      4.21 o 
  -1  -3  12      192.97      182.54      8.51 o 
   0  -3  12        2.96        7.78      1.63 o 
   1  -3  12      429.58      421.84     15.66 o 
   2  -3  12       46.80       44.68      2.83 o 
   3  -3  12      235.52      224.38      7.02 o 
   4  -3  12        0.09       -0.12      0.98 o 
   5  -3  12      177.57      170.52      6.19 o 
   6  -3  12       18.15       21.27      5.06 o 
   7  -3  12        0.53        1.13      1.46 o 
   8  -3  12       25.62       22.30      4.61 o 
  -9  -2  12        3.36        1.62      2.03 o 
  -8  -2  12        6.75        8.77      2.67 o 
  -7  -2  12       11.62       13.78      2.88 o 
  -6  -2  12        0.50        1.31      1.57 o 
  -5  -2  12       19.92       22.01      2.99 o 
  -4  -2  12       80.55       80.57      3.41 o 
  -3  -2  12       29.59       24.62      2.21 o 
  -2  -2  12        1.44        2.72      0.66 o 
  -1  -2  12       21.31       27.84      2.20 o 
   0  -2  12      107.59      103.14      3.96 o 
   1  -2  12      178.65      162.09      5.25 o 
   2  -2  12       52.10       57.24      2.95 o 
   3  -2  12       60.91       59.12      3.12 o 
   4  -2  12       45.42       51.04      2.88 o 
   5  -2  12       39.49       34.85      2.74 o 
   6  -2  12        1.63       -0.62      1.01 o 
   7  -2  12       28.24       30.80      5.76 o 
   8  -2  12       11.66        6.79      3.09 o 
   9  -2  12       24.47       21.57      4.12 o 
  -9  -1  12       14.47       14.18      3.07 o 
  -8  -1  12       48.96       47.37      4.75 o 
  -7  -1  12       20.70       16.19      2.74 o 
  -6  -1  12        2.05       -0.17      1.15 o 
  -5  -1  12      125.43      111.08      4.35 o 
  -4  -1  12       32.23       35.29      2.32 o 
  -3  -1  12       76.38       79.72      2.70 o 
  -2  -1  12       88.95       82.23      3.25 o 
  -1  -1  12        0.06        0.21      0.56 o 
   0  -1  12      326.49      340.70      8.92 o 
   1  -1  12       33.70       31.11      2.22 o 
   2  -1  12       81.67       79.44      3.42 o 
   3  -1  12       63.83       58.59      3.02 o 
   4  -1  12      102.84       93.87      3.99 o 
   5  -1  12        1.32       -1.31      0.92 o 
   6  -1  12      112.51       95.23      6.00 o 
   7  -1  12        5.86        5.73      1.47 o 
   8  -1  12        2.36        0.37      1.75 o 
  -9   0  12        0.36        0.65      1.87 o 
  -8   0  12        3.43        6.93      2.24 o 
  -7   0  12        2.86        2.20      1.31 o 
  -6   0  12      272.49      265.56     13.90 o 
  -5   0  12        7.78        6.39      1.50 o 
  -4   0  12      116.83      125.27      3.57 o 
  -3   0  12        3.62        3.78      0.92 o 
  -2   0  12      490.81      478.81      9.48 o 
  -1   0  12        0.04        0.45      0.82 o 
   0   0  12       21.21       21.51      1.43 o 
   1   0  12        6.79        5.95      1.22 o 
   2   0  12       67.25       62.26      3.81 o 
   3   0  12        1.15        1.61      1.18 o 
   4   0  12       51.28       49.32      3.60 o 
   5   0  12       15.11       11.85      1.75 o 
   6   0  12        3.60        3.26      1.45 o 
   7   0  12        5.46        3.27      1.34 o 
   8   0  12       49.04       49.12      3.20 o 
   9   0  12        0.94       -0.24      1.85 o 
  10   0  12        2.38        2.25      2.55 o 
  -9   1  12        2.57        0.92      1.62 o 
  -8   1  12        3.03        4.48      1.59 o 
  -7   1  12       14.82       12.52      2.11 o 
  -6   1  12        1.55        1.34      1.19 o 
  -5   1  12      290.93      266.90      8.01 o 
  -4   1  12        0.16        0.49      0.95 o 
  -3   1  12       75.34       76.50      2.69 o 
  -2   1  12       47.75       49.40      2.06 o 
  -1   1  12       63.69       55.14      2.74 o 
   0   1  12      281.07      296.39      5.20 o 
   1   1  12      357.50      325.29      6.57 o 
   2   1  12       46.07       38.85      3.32 o 
   3   1  12      110.98      104.33      5.62 o 
   4   1  12      206.84      195.26      6.15 o 
   5   1  12       62.42       60.73      3.21 o 
   6   1  12      134.66      114.33      9.02 o 
   7   1  12       31.61       31.66      2.66 o 
   8   1  12       17.71       20.42      4.44 o 
   9   1  12       11.23       11.23      3.23 o 
  10   1  12        3.94        5.12      2.71 o 
  -9   2  12       10.01       11.14      3.85 o 
  -8   2  12       18.30       17.54      5.08 o 
  -7   2  12       14.78       16.07      2.28 o 
  -6   2  12        7.08        6.34      2.64 o 
  -5   2  12        2.70        1.73      1.20 o 
  -4   2  12      178.42      174.58      6.72 o 
  -3   2  12        4.06        1.19      0.96 o 
  -2   2  12      228.57      207.22      4.96 o 
  -1   2  12      578.91      547.39     15.34 o 
   0   2  12      441.17      406.72      8.22 o 
   1   2  12       27.62       21.53      1.18 o 
   2   2  12      524.02      508.74     11.27 o 
   3   2  12      187.22      161.83      5.31 o 
   4   2  12       34.73       37.07      2.53 o 
   5   2  12       61.67       59.18      3.22 o 
   6   2  12       10.39       11.52      1.77 o 
   7   2  12       27.02       21.98      2.32 o 
   8   2  12       25.76       25.15      2.43 o 
   9   2  12        5.51        2.74      1.83 o 
  10   2  12       12.26       14.51      3.49 o 
  -8   3  12       46.12       51.62      3.82 o 
  -7   3  12       13.31       12.96      2.11 o 
  -6   3  12        0.39        0.71      1.26 o 
  -5   3  12       52.54       47.62      3.56 o 
  -4   3  12       55.32       42.73      6.97 o 
  -3   3  12        9.22        7.71      1.35 o 
  -2   3  12      315.69      293.16      6.52 o 
  -1   3  12       32.18       33.40      2.12 o 
   0   3  12      393.08      381.84      7.88 o 
   1   3  12        1.39        2.33      0.73 o 
   2   3  12      194.37      191.88      4.41 o 
   3   3  12      103.88       94.02      3.85 o 
   4   3  12      175.40      171.22     13.71 o 
   5   3  12       88.52       80.59      3.67 o 
   6   3  12        1.49        2.95      2.60 o 
   7   3  12       28.63       30.11      6.10 o 
   8   3  12       23.08       23.83      2.46 o 
   9   3  12       15.38       24.28      2.60 o 
  10   3  12        6.94        2.88      2.25 o 
  11   3  12        2.30        2.06      2.04 o 
  -8   4  12        9.94        7.21      2.17 o 
  -7   4  12      159.25      161.13      6.50 o 
  -6   4  12      111.44      119.18      5.40 o 
  -5   4  12       11.67       11.25      1.99 o 
  -4   4  12       14.29        7.89      2.65 o 
  -3   4  12      347.15      344.11      9.73 o 
  -2   4  12       32.66       28.05      1.81 o 
  -1   4  12      114.65      108.72      3.28 o 
   0   4  12        6.92        6.28      1.37 o 
   1   4  12      291.63      284.58      8.18 o 
   2   4  12      471.48      478.92      7.90 o 
   3   4  12      211.67      193.41      4.08 o 
   4   4  12      178.54      180.17      8.17 o 
   5   4  12      224.29      211.10      6.67 o 
   6   4  12       49.22       49.21      7.26 o 
   7   4  12       11.79       13.82      2.05 o 
   8   4  12        1.44        0.39      1.17 o 
   9   4  12        0.33       -1.04      2.58 o 
  10   4  12        5.90        6.04      2.48 o 
  11   4  12        0.11        0.91      1.92 o 
  -7   5  12       18.99       18.66      2.55 o 
  -6   5  12        2.67        3.02      1.54 o 
  -5   5  12       14.32       14.51      2.18 o 
  -4   5  12        7.53       10.03      2.02 o 
  -3   5  12        2.04       -0.01      1.66 o 
  -2   5  12       59.78       59.47      2.49 o 
  -1   5  12       13.27       16.62      1.46 o 
   0   5  12        0.98        1.23      0.77 o 
   1   5  12       26.37       29.08      2.19 o 
   2   5  12      228.48      236.93      5.22 o 
   3   5  12        7.08       10.39      1.33 o 
   4   5  12      143.04      126.67      6.88 o 
   5   5  12       61.79       59.51      3.22 o 
   6   5  12       45.08       43.94      4.84 o 
   7   5  12        1.57        1.87      1.31 o 
   8   5  12       96.49       97.76      4.50 o 
   9   5  12        5.42        7.50      1.71 o 
  10   5  12        9.49       10.74      3.18 o 
  11   5  12        2.39        4.45      2.32 o 
  -7   6  12        0.25        1.09      1.56 o 
  -6   6  12       10.62        7.22      2.01 o 
  -5   6  12       23.02       22.78      4.21 o 
  -4   6  12        4.20        4.07      1.59 o 
  -3   6  12       19.42       20.86      2.39 o 
  -2   6  12       52.79       51.75      4.16 o 
  -1   6  12        0.03        0.02      0.73 o 
   0   6  12       10.16       11.17      1.28 o 
   1   6  12      105.28       99.29      3.19 o 
   2   6  12      118.39      120.07      4.25 o 
   3   6  12       52.14       50.25      1.91 o 
   4   6  12      142.35      143.42      4.71 o 
   5   6  12      350.56      355.57      9.89 o 
   6   6  12      209.76      206.11      7.02 o 
   7   6  12        6.19        4.50      1.53 o 
   8   6  12       20.07       22.53      2.53 o 
   9   6  12       18.89       22.16      2.54 o 
  10   6  12        0.02        2.46      1.55 o 
  11   6  12        0.00        2.48      1.90 o 
  -6   7  12       23.70       23.42      2.98 o 
  -5   7  12        4.46        4.90      1.82 o 
  -4   7  12       36.92       35.35      4.02 o 
  -3   7  12        0.18       -0.24      1.22 o 
  -2   7  12       23.67       28.04      2.74 o 
  -1   7  12      111.38      102.25      4.88 o 
   0   7  12      173.49      158.21      7.45 o 
   1   7  12        0.02        1.59      0.92 o 
   2   7  12       13.39       13.91      1.48 o 
   3   7  12      519.28      498.15      8.43 o 
   4   7  12      107.19      107.73      3.47 o 
   5   7  12       11.71        7.49      1.41 o 
   6   7  12        4.56        3.35      1.42 o 
   7   7  12      222.68      222.20      7.23 o 
   8   7  12        7.46        6.72      1.66 o 
   9   7  12        1.79        3.76      1.60 o 
  10   7  12       22.79       28.62      2.92 o 
  -5   8  12        2.37        3.34      1.61 o 
  -4   8  12        0.11       -0.07      1.91 o 
  -3   8  12      120.84      116.04      7.41 o 
  -2   8  12       71.62       63.42      3.85 o 
  -1   8  12       15.05       14.64      1.59 o 
   0   8  12       21.66       21.33      1.89 o 
   1   8  12        0.27       -0.54      0.78 o 
   2   8  12       18.35       17.25      1.68 o 
   3   8  12        0.58        0.74      0.73 o 
   4   8  12        2.48        0.79      0.75 o 
   5   8  12       81.64       78.49      4.54 o 
   6   8  12       14.97       21.84      2.82 o 
   7   8  12       16.60       18.25      2.31 o 
   8   8  12      206.02      204.16      7.05 o 
   9   8  12        7.48        8.77      2.22 o 
  10   8  12        8.00       14.38      2.36 o 
  -4   9  12        0.48        2.15      1.56 o 
  -3   9  12        1.51        2.08      3.07 o 
  -2   9  12       13.70       14.65      2.38 o 
  -1   9  12       95.84       91.07      6.29 o 
   0   9  12        5.57        7.20      1.32 o 
   1   9  12        6.85        8.00      1.35 o 
   2   9  12      143.57      153.42      4.59 o 
   3   9  12       52.57       50.42      2.13 o 
   4   9  12       14.67       15.36      1.35 o 
   5   9  12       45.57       50.62      2.56 o 
   6   9  12       61.41       66.86      2.87 o 
   7   9  12        5.89        6.06      1.88 o 
   8   9  12       19.01       20.96      2.56 o 
   9   9  12       14.55       21.27      2.66 o 
  10   9  12        0.46        0.24      2.22 o 
  -3  10  12        8.17       10.29      2.15 o 
  -2  10  12        6.25        4.04      1.66 o 
  -1  10  12        0.89        3.38      1.58 o 
   0  10  12       66.26       68.14      5.77 o 
   1  10  12        5.36        5.87      1.29 o 
   2  10  12       81.59       82.25      3.42 o 
   3  10  12       26.56       23.98      1.69 o 
   4  10  12       62.56       62.13      2.33 o 
   5  10  12       50.80       59.75      2.86 o 
   6  10  12       62.99       63.56      4.06 o 
   7  10  12       25.89       25.42      3.50 o 
   8  10  12       26.02       21.06      3.53 o 
   9  10  12       12.77       12.42      3.02 o 
  -1  11  12       40.89       36.34      3.54 o 
   0  11  12        9.99       10.98      1.65 o 
   1  11  12       23.54       23.45      2.22 o 
   2  11  12        5.87        6.70      1.47 o 
   3  11  12       22.41       24.41      1.80 o 
   4  11  12       35.64       35.74      1.97 o 
   5  11  12       63.38       63.52      3.06 o 
   6  11  12       15.43       14.88      2.25 o 
   7  11  12       18.13       18.98      2.59 o 
   8  11  12       21.37       23.40      3.96 o 
   1  12  12        3.23        3.34      1.34 o 
   2  12  12       13.80       14.83      2.14 o 
   3  12  12       11.03        9.34      2.00 o 
   4  12  12       19.26       20.95      3.02 o 
   5  12  12       31.00       29.32      3.17 o 
   6  12  12       42.33       43.24      3.56 o 
  -2  -9  13        2.80        7.14      2.69 o 
  -5  -8  13       24.83       27.51      4.28 o 
  -4  -8  13        1.46        3.63      2.38 o 
  -3  -8  13        9.76       15.86      3.60 o 
  -2  -8  13       27.29       33.95      4.68 o 
  -1  -8  13        1.01        2.57      2.46 o 
   0  -8  13       45.88       38.67      5.14 o 
   1  -8  13       14.42       14.71      3.51 o 
   2  -8  13       16.44       21.45      4.23 o 
  -7  -7  13        6.22        7.91      2.99 o 
  -6  -7  13        4.26        3.32      2.18 o 
  -5  -7  13       26.12       29.01      4.19 o 
  -4  -7  13       37.21       37.52      4.68 o 
  -3  -7  13      135.15      129.36      7.91 o 
  -2  -7  13       12.07       11.72      3.20 o 
  -1  -7  13        8.45        8.51      2.81 o 
   0  -7  13       30.82       33.20      4.79 o 
   1  -7  13       18.16       14.48      3.49 o 
   2  -7  13        0.10       -1.21      2.04 o 
   3  -7  13        0.99        1.31      2.65 o 
   4  -7  13        0.01        0.56      2.25 o 
  -7  -6  13        0.03        1.00      2.06 o 
  -6  -6  13      101.05      109.81      6.86 o 
  -5  -6  13       20.63       22.58      2.50 o 
  -4  -6  13       38.85       36.70      4.45 o 
  -3  -6  13        0.00       -0.93      1.80 o 
  -2  -6  13       69.68       86.76      6.39 o 
  -1  -6  13       31.81       39.28      4.98 o 
   0  -6  13       10.92       11.95      3.13 o 
   1  -6  13        7.31        4.75      2.32 o 
   2  -6  13       18.31       19.70      4.00 o 
   3  -6  13       34.14       35.40      4.96 o 
   4  -6  13        1.51       -0.40      1.99 o 
   5  -6  13        1.05        4.38      2.67 o 
  -8  -5  13       14.37       12.52      3.41 o 
  -7  -5  13       11.79        9.29      3.21 o 
  -6  -5  13        0.60       -0.63      1.85 o 
  -5  -5  13        2.67        2.98      1.40 o 
  -4  -5  13        1.69        1.73      1.83 o 
  -3  -5  13        8.16        8.58      2.41 o 
  -2  -5  13        0.47       -1.75      1.61 o 
  -1  -5  13        2.93        3.51      2.15 o 
   0  -5  13        0.15        3.76      2.11 o 
   1  -5  13       41.11       33.76      4.16 o 
   2  -5  13        1.64        0.02      1.78 o 
   3  -5  13        6.10       13.90      3.13 o 
   4  -5  13        0.02       -0.44      1.78 o 
   5  -5  13        3.70        2.53      2.55 o 
   6  -5  13       11.56       13.84      2.36 o 
  -8  -4  13       12.08       10.64      2.95 o 
  -7  -4  13        2.72        4.77      2.59 o 
  -6  -4  13      132.16      119.28      6.92 o 
  -5  -4  13        1.18        1.92      1.44 o 
  -4  -4  13       21.74       23.22      2.32 o 
  -3  -4  13        6.45        5.27      1.44 o 
  -2  -4  13      122.56       94.81      5.73 o 
  -1  -4  13       35.36       32.64      3.83 o 
   0  -4  13       15.36       16.85      3.00 o 
   1  -4  13       46.57       37.33      4.23 o 
   2  -4  13      164.82      161.34      8.47 o 
   3  -4  13       11.79       13.46      2.00 o 
   4  -4  13       27.68       31.16      2.76 o 
   5  -4  13        6.52        9.87      2.88 o 
   6  -4  13        4.86        4.56      1.81 o 
   7  -4  13        6.19        7.92      2.38 o 
  -8  -3  13       79.70       84.03      6.27 o 
  -7  -3  13       27.69       29.81      3.81 o 
  -6  -3  13        2.45        4.02      1.80 o 
  -5  -3  13       27.58       32.96      3.56 o 
  -4  -3  13      369.22      345.88      9.34 o 
  -3  -3  13       85.40       83.22      5.52 o 
  -2  -3  13       13.82       16.58      2.86 o 
  -1  -3  13        0.15       -2.12      1.41 o 
   0  -3  13      531.60      554.21     19.77 o 
   1  -3  13        7.50        8.66      1.57 o 
   2  -3  13       90.66       86.11      3.93 o 
   3  -3  13       91.97       73.38      4.11 o 
   4  -3  13      181.39      148.68      5.57 o 
   5  -3  13        0.26       -0.84      1.10 o 
   6  -3  13       13.35       16.26      4.01 o 
   7  -3  13        2.82        4.27      1.90 o 
   8  -3  13       18.83       24.31      4.47 o 
  -9  -2  13        9.43       10.83      3.13 o 
  -8  -2  13       20.80       20.89      3.60 o 
  -7  -2  13        7.62        3.07      2.08 o 
  -6  -2  13       49.22       42.88      3.81 o 
  -5  -2  13        1.22       -0.51      1.55 o 
  -4  -2  13       53.27       52.12      2.83 o 
  -3  -2  13       21.89       24.53      2.09 o 
  -2  -2  13       26.58       23.70      1.31 o 
  -1  -2  13       48.13       53.45      3.83 o 
   0  -2  13      139.56      153.46      5.17 o 
   1  -2  13      154.17      130.80      4.66 o 
   2  -2  13       61.90       53.32      2.90 o 
   3  -2  13       84.09       87.07      3.90 o 
   4  -2  13       46.00       37.70      2.79 o 
   5  -2  13      116.17      120.04      4.96 o 
   6  -2  13       11.14       17.56      2.18 o 
   7  -2  13        5.37        5.63      1.75 o 
   8  -2  13        0.32        1.64      2.22 o 
  -9  -1  13        0.24       -0.05      1.96 o 
  -8  -1  13       18.00       24.37      3.79 o 
  -7  -1  13        6.32        6.74      2.22 o 
  -6  -1  13       31.43       31.86      3.67 o 
  -5  -1  13      245.85      215.48      9.41 o 
  -4  -1  13        6.70        7.44      1.25 o 
  -3  -1  13       75.98       70.31      3.65 o 
  -2  -1  13        0.99        0.62      0.70 o 
  -1  -1  13     1251.27     1210.37     17.76 o 
   0  -1  13        1.75        1.05      1.01 o 
   1  -1  13       46.58       36.92      2.53 o 
   2  -1  13       11.65       12.57      2.25 o 
   3  -1  13       17.21       11.68      1.73 o 
   4  -1  13       56.41       64.45      3.39 o 
   5  -1  13       10.33        9.29      1.70 o 
   6  -1  13       28.82       28.19      2.62 o 
   7  -1  13        3.17        7.57      1.70 o 
   8  -1  13        0.06        0.82      2.38 o 
   9  -1  13       11.42       13.90      3.35 o 
  -8   0  13        0.82        1.78      1.96 o 
  -7   0  13        8.24        5.20      1.99 o 
  -6   0  13        2.94        3.71      1.36 o 
  -5   0  13      190.73      191.46     13.66 o 
  -4   0  13        3.41        4.25      1.26 o 
  -3   0  13      584.89      528.10     10.47 o 
  -2   0  13       15.40       16.01      1.43 o 
  -1   0  13       54.60       49.29      1.76 o 
   0   0  13       76.82       83.17      2.68 o 
   1   0  13      639.19      576.61     14.09 o 
   2   0  13       19.36       20.04      2.11 o 
   3   0  13      125.10      131.35      4.88 o 
   4   0  13       20.65       17.60      3.93 o 
   5   0  13       78.68       56.77      4.17 o 
   6   0  13        8.63        6.75      1.69 o 
   7   0  13       29.12       30.22      2.69 o 
   8   0  13        1.88        1.05      1.33 o 
   9   0  13        0.09        0.59      1.96 o 
  -8   1  13       52.29       51.95      3.98 o 
  -7   1  13        9.01       10.63      1.97 o 
  -6   1  13       84.87       78.56      4.35 o 
  -5   1  13       22.32       24.16      3.62 o 
  -4   1  13       82.55       77.21      3.63 o 
  -3   1  13       73.74       72.92      2.70 o 
  -2   1  13       48.17       48.10      2.17 o 
  -1   1  13      477.15      470.31      9.44 o 
   0   1  13        8.93       10.93      1.03 o 
   1   1  13       20.65       29.38      2.06 o 
   2   1  13       90.19       72.19      7.78 o 
   3   1  13       84.99       71.74      3.35 o 
   4   1  13       15.02       15.98      2.00 o 
   5   1  13      145.10      136.01      5.19 o 
   6   1  13        0.78        2.39      1.34 o 
   7   1  13      136.86      114.43      4.72 o 
   8   1  13        0.38       -0.87      1.14 o 
   9   1  13        1.81       -0.47      1.71 o 
  10   1  13        4.44        8.56      2.78 o 
  -8   2  13        3.67        5.84      1.97 o 
  -7   2  13       12.09       13.47      2.40 o 
  -6   2  13        2.14        2.09      1.41 o 
  -5   2  13        2.63        2.64      1.48 o 
  -4   2  13       21.04       22.50      2.42 o 
  -3   2  13       84.36       89.78      3.06 o 
  -2   2  13       50.09       42.73      2.06 o 
  -1   2  13        0.12        0.50      0.77 o 
   0   2  13        6.83        7.42      0.88 o 
   1   2  13       21.89       21.70      1.55 o 
   2   2  13       93.97       78.85      3.52 o 
   3   2  13       68.16       76.19      4.53 o 
   4   2  13        1.91        0.99      1.08 o 
   5   2  13       13.76       19.67      2.51 o 
   6   2  13        0.01       -0.19      1.07 o 
   7   2  13       26.74       23.80      2.46 o 
   8   2  13       18.75       20.89      4.45 o 
   9   2  13        1.94        5.07      2.62 o 
  10   2  13        2.00        5.07      2.32 o 
  -8   3  13       13.84       19.14      2.77 o 
  -7   3  13       44.30       43.27      3.50 o 
  -6   3  13        9.57        6.61      3.36 o 
  -5   3  13       27.45       24.74      2.64 o 
  -4   3  13      120.62      113.19      6.63 o 
  -3   3  13       30.73       26.43      2.03 o 
  -2   3  13       65.58       58.40      2.40 o 
  -1   3  13      509.15      469.07      9.50 o 
   0   3  13      227.16      228.21      5.36 o 
   1   3  13      652.25      668.24     10.46 o 
   2   3  13      221.58      207.50      9.56 o 
   3   3  13       27.30       29.66      4.61 o 
   4   3  13      344.70      325.49      9.13 o 
   5   3  13       70.92       73.43      3.60 o 
   6   3  13      140.01      130.34      5.14 o 
   7   3  13        1.28        1.44      3.81 o 
   8   3  13       10.14        7.76      4.31 o 
   9   3  13        1.19        0.79      1.32 o 
  10   3  13        1.38       -0.19      1.94 o 
  -7   4  13        0.33       -1.74      1.43 o 
  -6   4  13      150.73      156.79      8.37 o 
  -5   4  13        1.89        0.77      1.72 o 
  -4   4  13        9.02        8.06      1.71 o 
  -3   4  13        7.39        7.36      1.62 o 
  -2   4  13      144.33      125.80      4.41 o 
  -1   4  13        3.00        4.11      1.68 o 
   0   4  13        0.48        0.30      0.83 o 
   1   4  13       27.76       24.50      1.86 o 
   2   4  13      372.26      350.52      6.19 o 
   3   4  13       15.03       19.01      1.63 o 
   4   4  13      149.15      139.15      5.09 o 
   5   4  13       22.81       22.24      2.34 o 
   6   4  13       83.23       84.64      4.76 o 
   7   4  13       35.69       40.92      3.09 o 
   8   4  13        9.78       10.00      2.00 o 
   9   4  13        6.55        8.03      2.20 o 
  10   4  13        0.68       -0.09      1.90 o 
  -7   5  13       41.03       36.20      3.52 o 
  -6   5  13       15.85       16.92      2.58 o 
  -5   5  13       16.64       21.07      2.93 o 
  -4   5  13        0.62        0.08      1.25 o 
  -3   5  13        1.71        2.73      1.92 o 
  -2   5  13      113.88      109.85      3.54 o 
  -1   5  13       62.50       63.12      2.57 o 
   0   5  13       10.24       15.06      1.43 o 
   1   5  13       63.66       58.69      2.36 o 
   2   5  13      185.74      160.96      4.08 o 
   3   5  13      101.75      110.37      3.23 o 
   4   5  13       15.10       11.37      3.07 o 
   5   5  13       75.33       67.02      5.68 o 
   6   5  13       62.44       61.56      3.39 o 
   7   5  13      133.52      122.96      5.08 o 
   8   5  13        3.68        2.83      1.43 o 
   9   5  13       12.47       13.92      2.71 o 
  10   5  13        0.00        0.23      2.06 o 
  -6   6  13        5.65        7.34      2.08 o 
  -5   6  13       15.51       14.08      3.07 o 
  -4   6  13       39.32       38.19      4.45 o 
  -3   6  13        7.70        8.24      2.04 o 
  -2   6  13       77.91       75.25      3.54 o 
  -1   6  13        4.43        6.17      1.21 o 
   0   6  13       18.64       17.84      1.64 o 
   1   6  13       44.99       52.72      2.89 o 
   2   6  13      175.77      172.88      4.81 o 
   3   6  13      122.96      126.23      3.61 o 
   4   6  13       14.28       12.83      2.32 o 
   5   6  13       14.88       14.28      2.08 o 
   6   6  13      117.02      115.33      7.11 o 
   7   6  13      139.73      135.73      5.41 o 
   8   6  13       10.64       10.44      2.14 o 
   9   6  13        2.49        5.20      1.79 o 
  10   6  13        0.69        2.81      1.57 o 
  -5   7  13       10.55       11.38      3.40 o 
  -4   7  13       22.32       18.26      2.52 o 
  -3   7  13       34.40       34.93      3.13 o 
  -2   7  13       62.01       62.26      3.74 o 
  -1   7  13       67.39       67.33      4.05 o 
   0   7  13       94.11       78.12      2.99 o 
   1   7  13      122.41      116.92      5.72 o 
   2   7  13       68.79       66.13      5.79 o 
   3   7  13        4.01        4.12      0.86 o 
   4   7  13      107.96      102.96      2.92 o 
   5   7  13        0.31        0.98      1.19 o 
   6   7  13        0.31        0.92      1.23 o 
   7   7  13       85.06       85.10      5.92 o 
   8   7  13       11.42       11.16      2.81 o 
   9   7  13        1.25        1.63      1.64 o 
  10   7  13        1.99        2.25      2.10 o 
  -4   8  13        8.87        4.60      3.43 o 
  -3   8  13        0.74       -0.86      1.16 o 
  -2   8  13      127.59      110.04      7.62 o 
  -1   8  13       35.29       32.19      2.17 o 
   0   8  13       36.10       41.36      3.33 o 
   1   8  13      149.43      142.72      4.96 o 
   2   8  13        4.01        1.97      0.97 o 
   3   8  13      226.16      222.03      4.74 o 
   4   8  13       59.55       64.88      2.29 o 
   5   8  13        0.61       -0.42      0.93 o 
   6   8  13       13.22        8.40      1.73 o 
   7   8  13       21.08       22.60      2.50 o 
   8   8  13       54.83       55.92      3.74 o 
   9   8  13       27.48       29.67      3.13 o 
  10   8  13        1.55        4.79      1.76 o 
  -3   9  13        0.07       -0.28      1.40 o 
  -2   9  13        0.06        1.64      1.56 o 
  -1   9  13       64.36       62.13      4.51 o 
   0   9  13       54.25       56.34      3.02 o 
   1   9  13       32.19       37.33      2.35 o 
   2   9  13       76.78       73.07      3.12 o 
   3   9  13       43.57       45.61      2.69 o 
   4   9  13       14.39       15.11      1.31 o 
   5   9  13       34.99       39.39      2.76 o 
   6   9  13        3.66        5.98      1.64 o 
   7   9  13        0.00        0.26      1.34 o 
   8   9  13       13.03       13.80      2.26 o 
   9   9  13        0.17       -1.63      1.36 o 
  -2  10  13       16.33       16.32      3.27 o 
  -1  10  13       14.81       15.05      3.78 o 
   0  10  13        8.25        9.61      1.53 o 
   1  10  13       28.27       31.41      2.38 o 
   2  10  13        0.48        0.34      1.12 o 
   3  10  13       84.72       78.31      2.67 o 
   4  10  13        0.02       -0.03      0.82 o 
   5  10  13       32.08       37.87      2.54 o 
   6  10  13        0.00       -0.86      1.15 o 
   7  10  13       32.77       36.65      6.20 o 
   8  10  13        0.18        2.93      1.56 o 
   0  11  13        3.72        4.19      1.37 o 
   1  11  13        4.41        5.95      1.41 o 
   2  11  13        1.66        1.39      1.24 o 
   3  11  13        2.84        0.60      0.89 o 
   4  11  13       42.04       38.62      2.13 o 
   5  11  13       72.59       78.32      3.55 o 
   6  11  13       32.60       34.17      7.04 o 
   7  11  13       15.10       11.62      2.88 o 
   3  12  13        1.07        1.11      0.96 o 
   4  12  13        3.64        6.81      1.92 o 
  -4  -8  14       16.79       18.01      3.70 o 
  -3  -8  14        1.53        2.90      2.27 o 
  -2  -8  14       18.54       18.74      3.88 o 
  -1  -8  14       27.65       30.95      4.58 o 
   0  -8  14        2.71        1.36      2.20 o 
  -5  -7  14        0.48        2.03      2.31 o 
  -4  -7  14       26.94       34.08      4.65 o 
  -3  -7  14        1.24        0.91      2.29 o 
  -2  -7  14       76.89       77.66      6.38 o 
  -1  -7  14       10.95       10.39      3.20 o 
   0  -7  14        0.07        0.42      1.99 o 
   1  -7  14        5.52        4.73      2.79 o 
   2  -7  14       36.40       35.54      5.40 o 
   3  -7  14        0.32       -0.98      2.39 o 
  -6  -6  14        1.99        0.70      1.89 o 
  -5  -6  14       31.98       36.57      4.73 o 
  -4  -6  14        1.45        0.94      2.13 o 
  -3  -6  14        0.65        0.63      1.90 o 
  -2  -6  14        0.21       -1.21      1.82 o 
  -1  -6  14       24.02       21.97      3.96 o 
   0  -6  14       16.44       19.60      3.83 o 
   1  -6  14       14.49       17.45      3.60 o 
   2  -6  14        4.53        4.37      2.36 o 
   3  -6  14        1.67       -1.03      2.36 o 
   4  -6  14        9.13       10.10      3.65 o 
  -7  -5  14        2.20        2.48      2.22 o 
  -6  -5  14       25.78       40.17      4.37 o 
  -5  -5  14        7.35        8.53      1.84 o 
  -4  -5  14       19.57       18.67      3.35 o 
  -3  -5  14        0.08        0.45      1.89 o 
  -2  -5  14        0.16        0.37      2.01 o 
  -1  -5  14       94.84      104.62      6.99 o 
   0  -5  14       90.62      107.54      6.95 o 
   1  -5  14       16.20       14.48      3.32 o 
   2  -5  14        9.81        5.80      2.15 o 
   3  -5  14        3.68       -0.40      1.97 o 
   4  -5  14      107.44      122.70      7.72 o 
   5  -5  14        0.54        2.52      2.46 o 
   6  -5  14        4.71        4.30      2.72 o 
  -8  -4  14        2.07        1.76      2.11 o 
  -7  -4  14        3.49        4.38      2.20 o 
  -6  -4  14        0.04       -0.96      1.76 o 
  -5  -4  14      123.21      130.96      7.18 o 
  -4  -4  14        0.00        1.20      1.57 o 
  -3  -4  14       62.27       58.79      4.84 o 
  -2  -4  14       34.53       33.80      3.81 o 
  -1  -4  14      135.03      111.26      6.78 o 
   0  -4  14        8.56        9.33      2.64 o 
   1  -4  14       31.21       27.02      3.88 o 
   2  -4  14       26.29       32.07      4.19 o 
   3  -4  14      151.72      148.59      8.33 o 
   4  -4  14        2.73        1.74      1.26 o 
   5  -4  14       25.08       25.61      2.84 o 
   6  -4  14        8.01        5.64      2.22 o 
  -8  -3  14        5.64        7.58      2.52 o 
  -7  -3  14      144.66      147.73      8.33 o 
  -6  -3  14        0.02        1.52      1.66 o 
  -5  -3  14       24.20       24.38      3.20 o 
  -4  -3  14       88.22       92.46      3.96 o 
  -3  -3  14      147.50      155.01      8.05 o 
  -2  -3  14        2.54        3.51      1.90 o 
  -1  -3  14        7.35        4.19      2.20 o 
   0  -3  14        3.84        2.88      1.87 o 
   1  -3  14       90.39       83.61      5.52 o 
   2  -3  14       11.80        9.25      1.76 o 
   3  -3  14       16.43       12.77      1.95 o 
   4  -3  14       46.95       40.97      3.12 o 
   5  -3  14       15.73       19.96      2.72 o 
   6  -3  14        1.11        0.74      1.36 o 
   7  -3  14       10.77       14.74      2.50 o 
  -8  -2  14        4.64        3.11      2.64 o 
  -7  -2  14        7.43        5.57      2.22 o 
  -6  -2  14        0.04        1.21      1.45 o 
  -5  -2  14       23.89       12.31      2.50 o 
  -4  -2  14        1.57        2.21      1.09 o 
  -3  -2  14      133.53      139.72      6.45 o 
  -2  -2  14        1.49        3.09      1.76 o 
  -1  -2  14      525.90      498.28     17.66 o 
   0  -2  14        0.02        1.37      1.20 o 
   1  -2  14       88.85       82.74      3.77 o 
   2  -2  14        0.17        2.69      1.14 o 
   3  -2  14       69.40       50.29      3.10 o 
   4  -2  14        6.88        6.27      1.57 o 
   5  -2  14       14.60       15.39      2.07 o 
   6  -2  14       20.50       23.46      3.89 o 
   7  -2  14       48.89       62.86      4.25 o 
   8  -2  14        5.30        8.21      3.04 o 
  -8  -1  14        0.00       -2.20      1.47 o 
  -7  -1  14        1.80       -0.40      1.75 o 
  -6  -1  14       38.93       37.22      3.95 o 
  -5  -1  14       18.89       16.54      2.78 o 
  -4  -1  14       29.17       25.32      2.18 o 
  -3  -1  14       31.97       31.36      2.24 o 
  -2  -1  14      138.75      128.60      3.76 o 
  -1  -1  14        9.66        6.08      1.08 o 
   0  -1  14      289.47      286.55      8.19 o 
   1  -1  14        6.03        3.76      2.98 o 
   2  -1  14      110.13      103.62      4.25 o 
   3  -1  14        0.09       -0.65      1.26 o 
   4  -1  14        0.00       -0.80      1.01 o 
   5  -1  14        0.51        0.38      1.25 o 
   6  -1  14       80.57       73.76      3.76 o 
   7  -1  14       15.60       16.72      2.28 o 
   8  -1  14        4.44        6.19      2.02 o 
   9  -1  14       11.91       10.18      3.34 o 
  -8   0  14       24.65       25.06      3.79 o 
  -7   0  14        1.15        2.22      1.71 o 
  -6   0  14       53.49       52.03      4.26 o 
  -5   0  14        2.94        4.30      1.76 o 
  -4   0  14      173.11      158.86      5.51 o 
  -3   0  14        0.18        0.58      0.76 o 
  -2   0  14      687.56      679.21     13.13 o 
  -1   0  14       59.99       57.11      2.31 o 
   0   0  14      702.12      722.97     13.08 o 
   1   0  14        5.70        5.23      1.48 o 
   2   0  14        8.47        8.14      1.61 o 
   3   0  14        0.11       -1.34      0.89 o 
   4   0  14        0.27       -0.09      1.09 o 
   5   0  14        2.14        2.07      1.32 o 
   6   0  14        4.22        2.14      1.45 o 
   7   0  14        5.46        5.18      2.15 o 
   8   0  14        7.47        7.56      1.74 o 
   9   0  14        0.61        0.91      1.92 o 
  -8   1  14        0.15       -0.07      1.90 o 
  -7   1  14        2.78        4.11      2.01 o 
  -6   1  14        0.04       -0.07      1.15 o 
  -5   1  14       21.60       24.60      2.58 o 
  -4   1  14      151.81      121.40      7.75 o 
  -3   1  14        1.59        1.53      1.28 o 
  -2   1  14       31.88       28.58      1.99 o 
  -1   1  14       51.21       43.46      1.73 o 
   0   1  14     1524.78     1516.57     25.33 o 
   1   1  14       70.90       69.36      2.60 o 
   2   1  14      402.06      396.34     10.60 o 
   3   1  14       30.85       32.74      2.61 o 
   4   1  14       32.96       19.78      2.26 o 
   5   1  14       26.22       25.75      3.88 o 
   6   1  14      122.75      116.35      5.01 o 
   7   1  14        6.29        6.03      1.79 o 
   8   1  14        8.85       18.30      2.52 o 
   9   1  14        0.00       -0.35      1.99 o 
  -8   2  14       14.58       13.39      2.26 o 
  -7   2  14       34.50       33.95      3.37 o 
  -6   2  14        1.18        1.44      1.51 o 
  -5   2  14        1.89       -0.74      1.10 o 
  -4   2  14        1.32       -0.22      1.09 o 
  -3   2  14       21.80       19.09      1.58 o 
  -2   2  14        1.96        1.94      1.13 o 
  -1   2  14        2.66        0.57      0.77 o 
   0   2  14       29.03       32.59      1.53 o 
   1   2  14        0.03       -0.35      0.92 o 
   2   2  14        7.52        8.81      1.61 o 
   3   2  14        2.57        1.33      1.05 o 
   4   2  14       84.06       84.45      3.94 o 
   5   2  14        3.20        2.13      1.24 o 
   6   2  14        6.62       16.49      2.97 o 
   7   2  14       41.19       44.33      3.65 o 
   8   2  14        0.07        0.56      2.30 o 
   9   2  14        2.27        3.24      1.83 o 
  10   2  14       12.97       17.61      3.74 o 
  -7   3  14       87.41       85.39      6.17 o 
  -6   3  14        0.53        1.65      2.40 o 
  -5   3  14        0.00       -1.72      2.38 o 
  -4   3  14        5.79       10.35      1.85 o 
  -3   3  14      350.80      379.05     10.59 o 
  -2   3  14       15.84       15.25      1.51 o 
  -1   3  14       58.77       57.70      2.38 o 
   0   3  14       37.65       43.32      2.09 o 
   1   3  14      592.10      584.02     10.96 o 
   2   3  14       19.45       15.76      1.56 o 
   3   3  14      151.18      153.57      5.53 o 
   4   3  14        0.13        0.17      1.18 o 
   5   3  14      150.71      134.48     11.87 o 
   6   3  14       29.68       26.54      2.69 o 
   7   3  14       73.72       64.03      3.74 o 
   8   3  14      114.89      127.79      5.38 o 
   9   3  14        0.04        1.88      1.61 o 
  10   3  14       20.69       24.63      4.19 o 
  -7   4  14       88.67       73.82     12.45 o 
  -6   4  14        2.98        6.53      2.03 o 
  -5   4  14       48.43       48.54      5.63 o 
  -4   4  14       11.77       13.39      1.97 o 
  -3   4  14        5.09        4.80      1.38 o 
  -2   4  14       14.25       14.11      1.48 o 
  -1   4  14       18.74       16.20      1.51 o 
   0   4  14       69.78       65.62      2.57 o 
   1   4  14      512.64      481.42      8.11 o 
   2   4  14        2.34        4.34      1.11 o 
   3   4  14      561.91      561.96     14.29 o 
   4   4  14       38.34       45.92      3.17 o 
   5   4  14      240.19      225.86      7.33 o 
   6   4  14       49.17       49.58      3.34 o 
   7   4  14       31.63       32.79      2.99 o 
   8   4  14       22.83       26.21      2.79 o 
   9   4  14        0.67        1.49      2.24 o 
  10   4  14        5.04        6.48      2.85 o 
  -6   5  14       19.99       21.05      2.79 o 
  -5   5  14       20.52       22.95      2.84 o 
  -4   5  14       14.05       13.89      4.45 o 
  -3   5  14       15.58       14.61      2.16 o 
  -2   5  14       15.61       17.92      1.68 o 
  -1   5  14       59.14       53.80      2.45 o 
   0   5  14       11.28       11.14      1.37 o 
   1   5  14        2.50        3.17      1.03 o 
   2   5  14      163.76      156.26      5.47 o 
   3   5  14      144.46      134.55      3.93 o 
   4   5  14        0.05        1.30      1.25 o 
   5   5  14       54.93       53.80      3.43 o 
   6   5  14       71.01       75.70      4.45 o 
   7   5  14       21.67       20.16      2.47 o 
   8   5  14        8.12        9.38      1.89 o 
   9   5  14        0.22        0.57      1.37 o 
  10   5  14       15.56       21.05      4.17 o 
  -6   6  14       20.05       17.72      2.75 o 
  -5   6  14       67.13       67.12      5.40 o 
  -4   6  14        0.78        1.60      1.51 o 
  -3   6  14       51.12       48.42      3.47 o 
  -2   6  14        0.04        1.46      1.30 o 
  -1   6  14       88.69       94.40      3.31 o 
   0   6  14        0.15        0.13      0.96 o 
   1   6  14       32.83       27.37      1.89 o 
   2   6  14       11.04       12.72      1.21 o 
   3   6  14       36.21       42.35      2.78 o 
   4   6  14        0.26        0.15      1.13 o 
   5   6  14        4.73        6.77      3.59 o 
   6   6  14       46.66       49.27      3.44 o 
   7   6  14       20.95       25.69      3.14 o 
   8   6  14        0.07       -0.89      1.20 o 
   9   6  14       14.15       20.50      3.28 o 
  10   6  14        0.89        1.16      1.37 o 
  -5   7  14        3.24        0.64      1.49 o 
  -4   7  14       15.40       12.89      2.32 o 
  -3   7  14       35.84       32.30      3.05 o 
  -2   7  14       44.57       45.24      3.43 o 
  -1   7  14       85.17       83.21     10.84 o 
   0   7  14       77.04       74.74      2.97 o 
   1   7  14       26.30       24.11      1.94 o 
   2   7  14        2.72        2.53      0.90 o 
   3   7  14        9.33        9.86      1.15 o 
   4   7  14      198.08      194.08      6.12 o 
   5   7  14       69.89       69.73      3.67 o 
   6   7  14        2.79        0.67      2.24 o 
   7   7  14        2.31        3.05      1.56 o 
   8   7  14       58.83       60.65      5.17 o 
   9   7  14        0.90        2.38      1.64 o 
  10   7  14        0.29        1.37      1.57 o 
  -4   8  14        3.83        6.87      1.82 o 
  -3   8  14        4.17        5.15      1.78 o 
  -2   8  14        0.18       -0.03      1.26 o 
  -1   8  14       27.30       32.54      2.26 o 
   0   8  14       32.09       29.49      2.19 o 
   1   8  14       29.03       28.33      2.17 o 
   2   8  14       84.23       86.03      3.92 o 
   3   8  14       20.38       20.93      1.57 o 
   4   8  14       15.31       16.58      1.45 o 
   5   8  14        4.85        6.33      1.59 o 
   6   8  14        5.69        9.40      1.89 o 
   7   8  14       40.10       39.05      3.21 o 
   8   8  14       15.21       12.93      2.43 o 
   9   8  14        0.23       -0.80      2.03 o 
  -3   9  14       35.67       39.78      3.53 o 
  -2   9  14       35.60       32.82      3.38 o 
  -1   9  14        2.29        3.37      1.61 o 
   0   9  14        4.99        5.11      1.29 o 
   1   9  14       29.28       33.88      2.43 o 
   2   9  14       87.25       84.48      3.40 o 
   3   9  14       67.57       73.66      2.58 o 
   4   9  14        0.61       -0.86      1.28 o 
   5   9  14       73.83       83.10      4.26 o 
   6   9  14       20.04       19.33      3.51 o 
   7   9  14        3.89        6.92      1.87 o 
   8   9  14        0.12        1.44      1.55 o 
   9   9  14       41.71       46.69      3.86 o 
  -1  10  14       15.68       19.74      2.61 o 
   0  10  14       45.11       40.51      2.72 o 
   1  10  14       14.90       16.67      1.94 o 
   2  10  14       19.71       22.36      2.14 o 
   3  10  14        2.34        2.59      0.94 o 
   4  10  14       40.63       38.44      2.11 o 
   5  10  14       12.72       14.66      1.82 o 
   6  10  14       23.66       27.33      2.92 o 
   7  10  14        1.08        0.47      1.55 o 
   8  10  14        0.21       -1.71      1.37 o 
   1  11  14        0.40        2.10      1.39 o 
   2  11  14       40.26       40.25      2.80 o 
   3  11  14        1.60        2.93      1.04 o 
   4  11  14        0.46        1.67      0.97 o 
   5  11  14       18.84       30.35      4.96 o 
   6  11  14       52.26       53.77      3.84 o 
  -4  -7  15       13.69       11.28      3.35 o 
  -3  -7  15        0.17        1.75      2.39 o 
  -2  -7  15        7.38        7.06      2.72 o 
  -1  -7  15        1.34        0.21      2.18 o 
   0  -7  15        0.34       -1.40      1.89 o 
   1  -7  15        0.21       -0.21      2.11 o 
  -5  -6  15        8.40        3.69      2.52 o 
  -4  -6  15        3.43        6.46      2.67 o 
  -3  -6  15       25.22       27.18      4.33 o 
  -2  -6  15       92.57       97.51      6.79 o 
  -1  -6  15        9.63       10.67      3.07 o 
   0  -6  15       23.17       28.26      4.40 o 
   1  -6  15       10.90        7.98      3.21 o 
   2  -6  15        9.64        8.42      3.07 o 
   3  -6  15       18.07       27.32      4.54 o 
  -6  -5  15        2.04       -1.38      1.83 o 
  -4  -5  15        5.27        9.36      3.00 o 
  -3  -5  15       21.38       18.43      3.69 o 
  -2  -5  15       21.22       29.01      4.30 o 
  -1  -5  15       38.52       42.72      5.01 o 
   0  -5  15       19.97       16.66      3.39 o 
   1  -5  15       23.33       22.74      3.86 o 
   2  -5  15        5.65        8.44      2.69 o 
   3  -5  15       23.46       20.73      3.81 o 
   4  -5  15        9.77        7.48      3.14 o 
   5  -5  15       24.90       33.99      5.00 o 
  -6  -4  15       34.83       35.39      4.38 o 
  -5  -4  15       14.07       16.05      2.79 o 
  -4  -4  15       75.68       74.70      5.64 o 
  -3  -4  15        5.37        8.77      2.93 o 
  -2  -4  15       15.92       11.60      2.71 o 
  -1  -4  15       18.48       23.33      3.67 o 
   0  -4  15        6.73        6.76      2.43 o 
   1  -4  15        7.85        3.95      2.08 o 
   2  -4  15       11.13       11.82      2.85 o 
   3  -4  15       24.15       32.75      4.51 o 
   4  -4  15       16.21       17.96      3.56 o 
   5  -4  15        0.17        3.39      2.24 o 
   6  -4  15       29.04       28.54      6.32 o 
  -7  -3  15        7.14        6.13      2.36 o 
  -6  -3  15       45.52       48.52      4.63 o 
  -5  -3  15        2.15        4.31      1.80 o 
  -4  -3  15       10.23       11.48      2.65 o 
  -3  -3  15       14.90       17.94      3.32 o 
  -2  -3  15        3.68        4.17      2.11 o 
  -1  -3  15       32.15       30.74      4.07 o 
   0  -3  15        5.17        5.41      2.25 o 
   1  -3  15        0.74        0.45      1.73 o 
   2  -3  15       26.81       23.93      3.62 o 
   3  -3  15        5.87        8.73      2.22 o 
   4  -3  15        0.00       -1.19      1.22 o 
   5  -3  15        8.27        6.18      2.36 o 
   6  -3  15        0.61        0.33      1.38 o 
   7  -3  15        0.01        0.25      2.11 o 
  -7  -2  15        0.39        4.10      2.27 o 
  -6  -2  15        6.27        7.49      2.34 o 
  -5  -2  15        0.00       -1.91      1.28 o 
  -4  -2  15       17.09       16.35      1.94 o 
  -3  -2  15        5.14        4.31      2.43 o 
  -2  -2  15        0.50        1.68      1.82 o 
  -1  -2  15        8.73        3.25      2.08 o 
   0  -2  15       78.16       87.01      3.96 o 
   1  -2  15       14.95       17.10      2.01 o 
   2  -2  15        0.40        1.22      1.14 o 
   3  -2  15        0.07       -0.31      1.56 o 
   4  -2  15       23.24       25.58      2.70 o 
   5  -2  15       12.96       16.04      2.25 o 
   6  -2  15       21.54       23.00      3.84 o 
   7  -2  15       23.66       22.74      2.69 o 
  -7  -1  15       20.22       24.00      3.51 o 
  -6  -1  15        0.76        2.64      1.71 o 
  -5  -1  15      125.28      110.98      6.27 o 
  -4  -1  15        0.39        1.48      1.45 o 
  -3  -1  15        4.67        5.78      1.30 o 
  -2  -1  15        6.17        6.71      1.43 o 
  -1  -1  15      238.74      230.03      5.32 o 
   0  -1  15       48.62       50.41      3.05 o 
   1  -1  15       16.01       11.29      1.83 o 
   2  -1  15       66.38       74.78      3.65 o 
   3  -1  15       29.85       28.59      2.82 o 
   4  -1  15       18.47       17.65      2.31 o 
   5  -1  15       65.38       57.58      4.59 o 
   6  -1  15       16.18       15.76      5.12 o 
   7  -1  15        0.02       -1.17      1.26 o 
   8  -1  15        1.26        1.71      1.41 o 
  -7   0  15       30.99       32.14      4.07 o 
  -6   0  15        0.76        1.33      1.48 o 
  -5   0  15       91.88       82.65      5.15 o 
  -4   0  15       12.16       14.51      2.03 o 
  -3   0  15      310.39      308.97      7.04 o 
  -2   0  15        0.00       -0.01      0.65 o 
  -1   0  15      432.78      382.40      7.75 o 
   0   0  15       43.89       48.68      2.96 o 
   1   0  15      211.71      214.41      6.85 o 
   2   0  15        6.37        7.03      1.53 o 
   3   0  15       96.61       87.96      4.74 o 
   4   0  15        0.29        0.04      1.21 o 
   5   0  15        0.05       -1.18      2.37 o 
   6   0  15        1.83        2.32      1.39 o 
   7   0  15       48.27       47.25      3.58 o 
   8   0  15        0.01       -0.72      1.64 o 
  -6   1  15        0.58        1.92      1.34 o 
  -5   1  15       94.82       91.98      6.36 o 
  -4   1  15        5.44        8.80      2.69 o 
  -3   1  15        4.92        4.98      1.13 o 
  -2   1  15        6.68        9.56      1.34 o 
  -1   1  15      463.26      451.13      8.90 o 
   0   1  15       40.74       38.39      2.08 o 
   1   1  15       17.94       18.74      2.20 o 
   2   1  15       33.76       35.22      2.75 o 
   3   1  15       78.88       72.78      4.36 o 
   4   1  15       10.92       11.48      1.90 o 
   5   1  15       27.97       24.62      2.68 o 
   6   1  15        4.12        5.44      1.57 o 
   7   1  15        0.46       -1.09      1.23 o 
   8   1  15        8.65        5.54      1.88 o 
   9   1  15       10.53       13.05      3.32 o 
  -7   2  15       17.02       15.80      2.51 o 
  -6   2  15        8.24        8.14      1.96 o 
  -5   2  15        1.39        1.11      1.40 o 
  -4   2  15       18.60       19.76      2.34 o 
  -3   2  15       17.47       17.90      2.15 o 
  -2   2  15      145.09      149.55      4.22 o 
  -1   2  15        6.34        6.04      1.09 o 
   0   2  15      151.52      147.84      6.24 o 
   1   2  15       84.00       74.75      2.78 o 
   2   2  15       36.99       33.74      2.72 o 
   3   2  15        0.05        0.61      1.47 o 
   4   2  15        0.85       -0.72      1.18 o 
   5   2  15       24.87       17.80      2.38 o 
   6   2  15       10.07       12.79      2.17 o 
   7   2  15       18.52       23.05      2.67 o 
   8   2  15        4.07        6.04      1.70 o 
   9   2  15       11.77       16.72      2.52 o 
  -7   3  15       28.60       27.70      3.39 o 
  -6   3  15      206.76      199.01      7.36 o 
  -5   3  15        9.73        8.93      1.91 o 
  -4   3  15       17.41       19.34      2.38 o 
  -3   3  15       28.13       34.00      2.85 o 
  -2   3  15      315.76      305.82      7.03 o 
  -1   3  15       57.71       57.02      3.80 o 
   0   3  15       10.06        7.36      1.19 o 
   1   3  15       78.48       82.84      2.90 o 
   2   3  15      290.94      289.24      6.50 o 
   3   3  15       37.84       33.72      2.74 o 
   4   3  15        2.06        2.56      1.42 o 
   5   3  15       10.63       12.04      2.59 o 
   6   3  15       63.90       55.55      6.59 o 
   7   3  15        0.04       -0.32      1.31 o 
   8   3  15        0.04        0.54      1.75 o 
   9   3  15       20.77       28.48      3.02 o 
  -6   4  15        1.76        4.36      2.43 o 
  -5   4  15        1.82        0.79      1.46 o 
  -4   4  15      142.88      142.09      5.82 o 
  -3   4  15       12.09       13.39      2.11 o 
  -2   4  15       27.50       30.86      2.04 o 
  -1   4  15        0.06       -0.03      0.81 o 
   0   4  15      220.21      204.21      5.21 o 
   1   4  15       33.43       39.12      2.16 o 
   2   4  15       29.51       28.11      1.98 o 
   3   4  15        0.29       -0.27      1.12 o 
   4   4  15      356.59      344.26      9.86 o 
   5   4  15       10.77       16.03      3.51 o 
   6   4  15       12.49       11.41      1.99 o 
   7   4  15       11.09       13.69      2.09 o 
   8   4  15        1.07        3.10      1.57 o 
   9   4  15       15.84       19.84      3.10 o 
  -6   5  15        4.64        2.35      1.67 o 
  -5   5  15        5.58        7.73      3.54 o 
  -4   5  15       22.09       25.46      2.81 o 
  -3   5  15       30.05       33.44      2.99 o 
  -2   5  15       16.81       12.85      2.01 o 
  -1   5  15        8.05       10.84      1.53 o 
   0   5  15       51.77       50.10      2.43 o 
   1   5  15        4.50        3.57      0.90 o 
   2   5  15       93.55       82.17      2.99 o 
   3   5  15       71.60       70.41      3.50 o 
   4   5  15        0.57        0.64      1.14 o 
   5   5  15       20.34       25.33      2.69 o 
   6   5  15       57.34       55.47      3.67 o 
   7   5  15       38.57       41.05      3.35 o 
   8   5  15        2.02        0.89      1.64 o 
   9   5  15       19.63       19.19      2.59 o 
  -5   6  15        2.17        3.43      1.84 o 
  -4   6  15      129.38      138.79      5.96 o 
  -3   6  15       14.70       19.54      2.54 o 
  -2   6  15       99.39       96.40      4.46 o 
  -1   6  15        8.72        8.39      1.39 o 
   0   6  15      127.03      135.24      5.29 o 
   1   6  15        0.29       -0.55      1.16 o 
   2   6  15       16.41       17.66      1.70 o 
   3   6  15       81.20       83.44      3.06 o 
   4   6  15       66.22       67.28      5.41 o 
   5   6  15        0.14        0.79      1.26 o 
   6   6  15        0.78        0.53      1.37 o 
   7   6  15        0.41        3.11      1.58 o 
   8   6  15        4.01        3.47      1.89 o 
   9   6  15        8.52        8.46      2.06 o 
  -4   7  15       19.60       15.95      2.47 o 
  -3   7  15        0.59        0.49      1.48 o 
  -2   7  15        0.58        0.75      1.44 o 
  -1   7  15       97.62      109.66      3.81 o 
   0   7  15       24.25       19.88      1.90 o 
   1   7  15      381.94      371.44     10.50 o 
   2   7  15        2.73        2.51      0.90 o 
   3   7  15       30.69       33.14      2.68 o 
   4   7  15        1.72        1.82      1.13 o 
   5   7  15      181.74      176.83      9.26 o 
   6   7  15       22.99       23.01      2.67 o 
   7   7  15       14.63       13.29      2.36 o 
   8   7  15        0.61       -0.28      1.43 o 
   9   7  15       14.43       12.73      2.30 o 
  -3   8  15        5.90        9.27      1.93 o 
  -2   8  15        2.46        1.68      1.54 o 
  -1   8  15        5.06        3.04      1.53 o 
   0   8  15        8.98       11.28      1.61 o 
   1   8  15       39.61       39.04      2.52 o 
   2   8  15      123.25      115.85      4.39 o 
   3   8  15       50.15       42.71      2.52 o 
   4   8  15       49.59       51.62      2.71 o 
   5   8  15        0.26        0.75      1.30 o 
   6   8  15        5.43        7.81      1.88 o 
   7   8  15       10.99       11.17      2.50 o 
   8   8  15        8.29        9.22      2.19 o 
  -2   9  15       31.03       29.94      7.34 o 
  -1   9  15       34.46       38.98      6.15 o 
   0   9  15        0.89        1.72      1.17 o 
   1   9  15        0.01       -0.81      1.02 o 
   2   9  15       44.53       42.72      3.04 o 
   3   9  15       13.23       16.25      1.49 o 
   4   9  15       24.01       24.81      2.05 o 
   5   9  15        3.85        1.64      1.41 o 
   6   9  15       46.57       47.39      3.68 o 
   7   9  15        2.46        1.34      1.54 o 
   8   9  15        0.94        1.00      1.90 o 
   0  10  15       19.45       22.44      2.24 o 
   1  10  15      110.98      113.77      4.25 o 
   2  10  15        6.64        5.73      1.74 o 
   3  10  15       15.22       21.86      1.85 o 
   4  10  15       15.57       14.42      1.50 o 
   5  10  15        7.20        8.69      2.02 o 
   6  10  15        6.00        8.62      2.00 o 
   7  10  15       42.49       48.64      5.85 o 
   3  11  15       27.60       32.26      2.07 o 
   4  11  15        0.23        1.78      1.56 o 
  -4  -6  16        2.72        1.05      2.41 o 
  -3  -6  16       18.63       17.87      3.83 o 
  -2  -6  16        0.05        0.10      2.13 o 
  -1  -6  16       49.33       48.36      5.59 o 
   0  -6  16       14.12       18.22      3.79 o 
   1  -6  16       33.00       29.01      4.58 o 
   2  -6  16       16.05       17.50      3.79 o 
  -4  -5  16       60.85       58.81      5.94 o 
  -3  -5  16        5.80        8.66      3.11 o 
  -2  -5  16        3.38        6.18      2.85 o 
  -1  -5  16        5.17        4.31      2.59 o 
   0  -5  16       11.13        7.14      2.81 o 
   1  -5  16        4.02        1.64      2.25 o 
   2  -5  16       32.59       34.76      4.86 o 
   3  -5  16        1.39        1.43      2.32 o 
   4  -5  16        0.57       -2.67      1.78 o 
  -4  -4  16       12.56       14.06      3.25 o 
  -3  -4  16       36.41       40.29      4.93 o 
  -2  -4  16       62.25       63.46      5.52 o 
  -1  -4  16        4.26        7.18      2.69 o 
   0  -4  16        1.51       -0.16      1.76 o 
   1  -4  16        7.04        8.94      2.71 o 
   2  -4  16        2.68        2.32      2.15 o 
   3  -4  16        0.20       -0.51      1.87 o 
   4  -4  16       10.18       10.43      3.02 o 
   5  -4  16       14.48        7.84      3.00 o 
  -6  -3  16        1.06        2.86      1.96 o 
  -4  -3  16        0.09       -0.89      1.76 o 
  -3  -3  16       58.31       60.49      5.47 o 
  -2  -3  16       90.64       95.85      6.71 o 
  -1  -3  16        1.23       -0.33      1.75 o 
   0  -3  16       41.63       39.37      4.66 o 
   1  -3  16        0.97        3.25      2.08 o 
   2  -3  16        0.98        2.03      2.11 o 
   3  -3  16        7.14        5.78      2.36 o 
   4  -3  16        1.87        4.53      1.71 o 
   5  -3  16        0.10        0.44      1.39 o 
   6  -3  16        0.05        2.53      1.69 o 
  -6  -2  16        2.81        6.25      2.15 o 
  -5  -2  16        4.19        5.12      1.97 o 
  -3  -2  16       12.83       10.62      2.90 o 
  -2  -2  16        4.80        6.50      2.64 o 
  -1  -2  16        2.30        1.83      1.96 o 
   1  -2  16       45.69       54.12      3.46 o 
   2  -2  16       11.08        7.30      2.08 o 
   3  -2  16       14.65       15.85      2.29 o 
   4  -2  16        8.07        7.30      1.89 o 
   5  -2  16        1.02        3.07      1.46 o 
   6  -2  16        9.61        5.17      2.45 o 
   7  -2  16       10.45       16.32      6.26 o 
  -7  -1  16        2.07        4.40      2.27 o 
  -6  -1  16        5.70       12.80      2.67 o 
  -5  -1  16        3.64        7.49      2.15 o 
  -4  -1  16        6.46       10.88      2.20 o 
  -3  -1  16       30.44       31.61      4.03 o 
  -2  -1  16       13.77       13.97      2.86 o 
  -1  -1  16       20.57       25.06      2.44 o 
   0  -1  16        0.00       -0.75      1.11 o 
   1  -1  16        4.53        6.35      2.45 o 
   2  -1  16       21.64       19.33      2.27 o 
   3  -1  16       64.14       69.95      3.78 o 
   4  -1  16        0.15       -0.11      1.40 o 
   5  -1  16        6.08        7.46      1.89 o 
   6  -1  16        0.11        1.41      2.20 o 
   7  -1  16        3.85        1.99      1.50 o 
  -7   0  16        1.13       -1.82      1.85 o 
  -6   0  16       18.12       19.84      3.28 o 
  -5   0  16        3.87        2.78      1.68 o 
  -4   0  16       39.40       47.53      3.89 o 
  -3   0  16        0.00        2.22      0.87 o 
  -2   0  16      275.79      260.36      5.88 o 
  -1   0  16        5.40        6.61      1.12 o 
   0   0  16       22.95       22.30      2.33 o 
   1   0  16        5.23        8.68      1.68 o 
   2   0  16       57.27       71.30      3.81 o 
   3   0  16        1.35        1.00      1.20 o 
   4   0  16       16.31       14.72      3.20 o 
   5   0  16       18.10       16.50      2.40 o 
   6   0  16       51.16       48.55      3.54 o 
   7   0  16        0.95       -0.05      1.66 o 
   8   0  16        9.05        9.83      2.00 o 
  -6   1  16       20.57       16.96      3.28 o 
  -5   1  16       19.09       18.39      2.47 o 
  -4   1  16       27.42       30.39      2.73 o 
  -3   1  16       18.46       27.54      6.45 o 
  -2   1  16        0.51        0.84      1.41 o 
  -1   1  16      107.64      104.61      4.75 o 
   0   1  16       80.69       91.78      3.15 o 
   1   1  16        2.10        1.22      1.19 o 
   2   1  16        1.05       -0.47      1.13 o 
   3   1  16      114.63      113.22      4.82 o 
   4   1  16       12.01       14.06      4.86 o 
   5   1  16        1.85        3.90      1.54 o 
   6   1  16        9.57        4.34      2.58 o 
   7   1  16       25.79       28.42      9.03 o 
   8   1  16       10.22       14.36      2.41 o 
  -6   2  16        1.33        0.14      1.45 o 
  -5   2  16        1.49        2.21      2.90 o 
  -4   2  16        0.70        0.58      1.17 o 
  -3   2  16       39.98       39.94      2.93 o 
  -2   2  16        3.63        2.31      1.26 o 
  -1   2  16        0.60        0.09      1.13 o 
   0   2  16        0.01        1.96      0.95 o 
   1   2  16       82.69       77.25      2.87 o 
   2   2  16       12.31       18.61      2.22 o 
   3   2  16        3.95        5.22      1.53 o 
   4   2  16        5.04        6.81      1.69 o 
   5   2  16       40.97       44.89      3.38 o 
   6   2  16        9.79        8.54      2.04 o 
   7   2  16       19.01       16.33      2.46 o 
   8   2  16       10.45       13.49      2.49 o 
  -6   3  16        0.09       -2.79      2.34 o 
  -5   3  16       86.34       84.14      4.96 o 
  -4   3  16       18.25       22.74      2.66 o 
  -3   3  16       26.54       27.85      2.69 o 
  -2   3  16        2.75        4.02      1.45 o 
  -1   3  16       23.15       28.06      3.01 o 
   0   3  16        6.71        3.14      1.05 o 
   1   3  16        1.43        1.71      0.84 o 
   2   3  16       12.99       14.48      2.08 o 
   3   3  16       10.54       10.49      1.78 o 
   4   3  16       13.28       10.43      1.92 o 
   5   3  16        1.49        1.36      1.55 o 
   6   3  16       99.60       89.59      5.99 o 
   7   3  16        4.73        3.26      1.66 o 
   8   3  16        6.01        5.70      1.82 o 
   9   3  16        1.11       -1.33      1.38 o 
  -5   4  16        2.95        2.44      1.61 o 
  -4   4  16        9.60       16.04      2.42 o 
  -3   4  16       98.68       94.92      4.44 o 
  -2   4  16       10.86       15.84      1.76 o 
  -1   4  16       12.70       11.38      1.41 o 
   0   4  16       97.83       95.30      5.68 o 
   1   4  16       63.43       59.56      2.61 o 
   2   4  16       24.59       28.29      2.05 o 
   3   4  16       46.29       53.93     15.27 o 
   4   4  16       79.80       79.12      5.18 o 
   5   4  16      168.86      149.57      5.89 o 
   6   4  16        7.61        3.17      1.60 o 
   7   4  16       17.82       15.90      2.42 o 
   8   4  16        3.14        2.91      1.67 o 
   9   4  16        0.22        0.64      1.44 o 
  -5   5  16        0.00        1.70      1.47 o 
  -4   5  16       11.71       13.98      2.26 o 
  -3   5  16        4.99        4.83      1.65 o 
  -2   5  16       13.55       15.84      2.27 o 
  -1   5  16        0.00        1.91      1.08 o 
   0   5  16        0.48        1.10      0.88 o 
   1   5  16       84.42       88.12      3.22 o 
   2   5  16       55.97       63.08      2.71 o 
   3   5  16        9.98       11.95      1.58 o 
   4   5  16       26.32       23.15      5.50 o 
   5   5  16        8.81       11.00      2.01 o 
   6   5  16       82.73       99.67      4.70 o 
   7   5  16        0.13        0.73      1.36 o 
   8   5  16        7.88        2.36      1.73 o 
   9   5  16        2.87        3.81      1.74 o 
  -4   6  16        0.15       -0.10      1.42 o 
  -3   6  16       66.64       77.20      4.64 o 
  -2   6  16       27.04       25.87      2.71 o 
  -1   6  16       40.58       38.60      2.41 o 
   0   6  16        0.19       -1.26      0.92 o 
   1   6  16       15.67       21.87      1.59 o 
   2   6  16       89.99      103.23      3.50 o 
   3   6  16       12.33       13.76      1.60 o 
   4   6  16       21.34       22.43      2.56 o 
   5   6  16       11.95       15.47      2.69 o 
   6   6  16        8.94       11.46      2.14 o 
   7   6  16        8.80       12.68      2.25 o 
   8   6  16        9.84       10.62      2.17 o 
   9   6  16        8.23       11.97      2.15 o 
  -3   7  16        0.21        2.02      1.69 o 
  -2   7  16       14.41       15.30      3.18 o 
  -1   7  16       12.86       11.49      1.62 o 
   0   7  16      197.61      204.98      5.75 o 
   1   7  16        1.47        2.56      1.18 o 
   2   7  16       56.54       48.31      2.56 o 
   3   7  16       46.43       46.70      3.30 o 
   4   7  16        2.45        1.61      1.35 o 
   5   7  16        6.97        7.36      1.93 o 
   6   7  16        5.68        8.55      3.34 o 
   7   7  16        2.05        2.25      1.47 o 
   8   7  16        4.24        6.21      1.97 o 
  -2   8  16       11.07       10.26      2.11 o 
  -1   8  16        0.35       -0.20      1.66 o 
   0   8  16       13.36       11.63      1.96 o 
   1   8  16       18.11       23.06      2.77 o 
   2   8  16        6.23        6.01      1.11 o 
   3   8  16       39.78       50.37      3.30 o 
   4   8  16       39.48       41.15      3.31 o 
   5   8  16       14.86       13.20      2.41 o 
   6   8  16       24.74       24.05      3.96 o 
   7   8  16        1.24        2.17      1.56 o 
   8   8  16       30.80       35.95      3.90 o 
  -1   9  16       21.91       23.39      3.00 o 
   0   9  16        6.00        6.56      1.50 o 
   1   9  16        2.21        3.48      1.31 o 
   2   9  16        3.02        5.27      1.20 o 
   3   9  16       45.85       45.49      3.49 o 
   4   9  16        2.34        4.51      1.23 o 
   5   9  16       31.79       27.79      2.93 o 
   6   9  16        0.23        0.72      1.43 o 
   7   9  16       46.88       56.33      5.89 o 
   1  10  16        1.49        0.98      1.25 o 
   2  10  16       95.21      101.33      3.39 o 
   3  10  16        6.06        8.95      1.28 o 
   4  10  16       29.50       33.87      2.44 o 
   5  10  16        4.26        5.55      1.80 o 
  -3  -5  17       12.06       11.39      3.41 o 
  -2  -5  17        0.87       -1.69      2.17 o 
  -1  -5  17        3.08        4.35      2.34 o 
   0  -5  17        0.84        1.36      1.94 o 
   1  -5  17        3.82        3.48      2.24 o 
   2  -5  17        3.49       -0.56      2.11 o 
  -4  -4  17       51.93       44.07      5.55 o 
  -3  -4  17        0.87       -2.01      2.18 o 
  -2  -4  17        5.93        6.20      2.65 o 
  -1  -4  17        5.95        5.75      2.55 o 
   0  -4  17        0.03       -1.15      2.06 o 
   1  -4  17        0.21       -2.46      1.64 o 
   2  -4  17        2.21        5.10      2.48 o 
   3  -4  17        8.53        9.82      2.85 o 
   4  -4  17        0.16       -0.70      1.92 o 
  -3  -3  17       29.45       30.30      4.54 o 
  -2  -3  17       21.16       19.56      3.84 o 
  -1  -3  17       10.24        6.55      2.69 o 
   0  -3  17        0.55       -1.08      1.96 o 
   1  -3  17       29.93       29.03      4.17 o 
   2  -3  17        0.54        2.52      1.97 o 
   3  -3  17        0.04        0.44      1.85 o 
   4  -3  17       21.02       26.67      4.17 o 
   5  -3  17        5.44        7.98      2.79 o 
  -6  -2  17        5.65        8.79      2.67 o 
  -3  -2  17        7.70        9.10      2.95 o 
  -2  -2  17       35.36       36.80      4.68 o 
  -1  -2  17        1.10        2.39      2.03 o 
   0  -2  17       11.14        6.60      2.69 o 
   2  -2  17       56.98       71.04      5.57 o 
   3  -2  17        1.41       -0.27      1.28 o 
   4  -2  17        4.47        5.25      2.94 o 
   5  -2  17       24.35       33.95      4.98 o 
   6  -2  17        0.17       -0.91      1.49 o 
  -6  -1  17       40.46       37.24      4.21 o 
  -5  -1  17       18.30       17.03      2.78 o 
  -3  -1  17       41.33       52.24      5.38 o 
  -1  -1  17        0.05       -1.10      1.55 o 
   0  -1  17       17.99       25.02      2.52 o 
   1  -1  17        0.29        2.18      1.41 o 
   2  -1  17       19.83       30.05      2.88 o 
   3  -1  17       45.61       45.18      3.30 o 
   4  -1  17       35.08       36.64      3.35 o 
   5  -1  17        6.71        6.41      1.83 o 
   6  -1  17       14.27       24.40      2.89 o 
  -6   0  17        0.64        7.44      2.38 o 
  -5   0  17       14.54       16.85      2.78 o 
  -3   0  17       34.75       44.14      4.23 o 
  -2   0  17        1.72        1.72      0.98 o 
  -1   0  17      210.24      200.31      5.02 o 
   0   0  17        3.24        4.30      1.46 o 
   1   0  17       84.17       83.56      7.15 o 
   2   0  17        0.15        1.52      1.46 o 
   3   0  17       10.60        9.69      1.93 o 
   4   0  17        4.48        4.43      1.73 o 
   5   0  17       42.55       43.51      3.54 o 
   6   0  17        2.84        2.66      2.28 o 
   7   0  17       16.73       16.37      2.48 o 
  -6   1  17       12.85       14.13      3.04 o 
  -5   1  17        6.41       11.21      2.93 o 
  -4   1  17        6.90       10.47      1.97 o 
  -3   1  17        8.63       12.91      3.06 o 
  -2   1  17       63.70       61.11      2.59 o 
  -1   1  17       13.47       14.62      2.30 o 
   0   1  17       26.38       33.68      2.18 o 
   1   1  17        1.45        1.87      1.34 o 
   2   1  17       17.30       17.31      2.30 o 
   3   1  17        7.19        5.58      1.62 o 
   4   1  17       38.87       42.37      3.37 o 
   5   1  17       24.65       23.01      2.75 o 
   6   1  17        0.00       -0.45      1.53 o 
   7   1  17       34.86       29.27      3.20 o 
  -5   2  17        4.49        6.52      1.85 o 
  -4   2  17       11.81       12.74      2.14 o 
  -3   2  17        6.02        7.02      1.75 o 
  -2   2  17       26.20       23.22      2.45 o 
  -1   2  17        3.74        5.37      1.12 o 
   0   2  17        2.55        4.59      1.08 o 
   1   2  17        0.07        0.38      0.92 o 
   2   2  17       41.53       44.57      3.20 o 
   3   2  17       15.56       13.01      2.16 o 
   4   2  17        9.51       12.19      3.07 o 
   5   2  17       12.33       12.69      2.21 o 
   6   2  17        0.01        1.00      1.48 o 
   7   2  17       26.09       25.84      2.94 o 
   8   2  17       12.41       13.99      3.41 o 
  -5   3  17        3.73        3.71      1.68 o 
  -4   3  17       23.81       29.16      3.03 o 
  -3   3  17        0.03       -0.83      1.11 o 
  -2   3  17       14.84       17.57      1.72 o 
  -1   3  17       52.04       48.56      4.31 o 
   0   3  17        5.35        7.15      1.39 o 
   1   3  17      140.46      138.64      4.12 o 
   2   3  17        8.17        9.40      2.60 o 
   3   3  17        0.39       -0.22      1.58 o 
   4   3  17        1.16        0.88      1.41 o 
   5   3  17        4.32        4.00      3.02 o 
   6   3  17        5.33        5.91      1.91 o 
   7   3  17        0.01       -1.70      1.13 o 
   8   3  17        0.01        0.05      1.77 o 
  -5   4  17       20.78       28.39      3.16 o 
  -4   4  17       30.37       28.32      3.03 o 
  -3   4  17        6.87       10.09      2.02 o 
  -2   4  17       66.63       63.18      3.66 o 
  -1   4  17        8.11       11.31      2.64 o 
   0   4  17        7.36        4.18      1.30 o 
   1   4  17        0.44        0.47      0.84 o 
   2   4  17        9.69        7.48      1.34 o 
   3   4  17        1.17        0.77      1.37 o 
   4   4  17       12.56       12.52      2.21 o 
   5   4  17        5.53        8.25      2.08 o 
   6   4  17       12.26       17.84      2.51 o 
   7   4  17        0.68        1.63      1.52 o 
   8   4  17        7.58        5.13      2.31 o 
  -4   5  17       10.34       18.89      2.63 o 
  -3   5  17       53.58       62.67      4.00 o 
  -2   5  17        1.70        2.30      1.43 o 
  -1   5  17       26.42       25.59      2.07 o 
   0   5  17       41.74       53.41      4.73 o 
   1   5  17       68.76       73.71      3.04 o 
   2   5  17        5.61        5.21      1.29 o 
   3   5  17       20.96       23.02      2.64 o 
   4   5  17        4.74        6.29      1.80 o 
   5   5  17       28.24       30.72      7.62 o 
   6   5  17        1.12        0.55      3.01 o 
   7   5  17       69.67       83.60      6.41 o 
   8   5  17        1.12        3.00      1.65 o 
  -3   6  17        0.02        0.83      1.57 o 
  -2   6  17       25.21       24.89      2.76 o 
  -1   6  17        3.01        2.15      1.15 o 
   0   6  17        2.72        2.39      1.18 o 
   1   6  17        5.69        8.26      1.49 o 
   2   6  17       84.99       91.76      3.42 o 
   3   6  17       28.52       32.30      2.36 o 
   4   6  17        8.71       12.39      2.29 o 
   5   6  17        3.49        4.02      1.80 o 
   6   6  17       35.05       43.31      3.61 o 
   7   6  17        0.85        2.39      1.53 o 
   8   6  17        2.67        3.91      1.73 o 
  -3   7  17       13.72       15.33      2.46 o 
  -2   7  17        1.55        4.01      1.67 o 
  -1   7  17       45.80       46.31      3.63 o 
   0   7  17        0.16        1.17      1.11 o 
   1   7  17      138.48      131.88      4.34 o 
   2   7  17        8.82        9.28      1.45 o 
   3   7  17        1.01        0.36      1.06 o 
   4   7  17       39.53       34.63      4.29 o 
   5   7  17       28.00       27.32      6.03 o 
   6   7  17        0.00       -1.15      1.40 o 
   7   7  17        2.98        2.88      2.61 o 
  -1   8  17       17.85       17.70      2.53 o 
   0   8  17        1.53       -0.35      1.16 o 
   1   8  17        7.20        7.05      1.75 o 
   2   8  17       72.65       83.37      3.39 o 
   3   8  17        0.09       -1.55      1.04 o 
   4   8  17       33.06       34.64      4.82 o 
   5   8  17       12.29       10.99      3.96 o 
   6   8  17        2.64        0.49      1.69 o 
   7   8  17        7.46        8.01      2.03 o 
   0   9  17       27.86       26.64      2.34 o 
   1   9  17        2.09        1.68      1.26 o 
   2   9  17        7.61        6.06      1.42 o 
   3   9  17       56.67       58.77      5.14 o 
   4   9  17       50.32       52.73      4.33 o 
   5   9  17        0.04        0.14      2.58 o 
   6   9  17       19.54       20.28      4.03 o 
  -3  -4  18        1.52        2.01      2.78 o 
  -2  -4  18        1.03        7.81      3.04 o 
  -1  -4  18        0.97        0.63      2.15 o 
   0  -4  18        0.11       -0.86      1.80 o 
   1  -4  18        2.53        3.41      2.22 o 
   2  -4  18        0.31       -2.36      1.87 o 
  -3  -3  18       27.32       26.13      4.63 o 
  -2  -3  18       52.10       53.43      5.82 o 
  -1  -3  18        1.84        4.35      2.50 o 
   0  -3  18        0.47        0.66      2.03 o 
   1  -3  18        5.61        8.93      2.69 o 
   2  -3  18        0.35       -1.59      1.64 o 
   3  -3  18       32.06       27.26      4.24 o 
   4  -3  18        4.91        6.11      2.65 o 
  -3  -2  18        1.01        1.34      2.62 o 
  -2  -2  18       50.67       63.18      6.27 o 
  -1  -2  18       30.63       26.71      4.16 o 
   0  -2  18       19.92       16.98      3.35 o 
   1  -2  18        4.82        4.33      2.31 o 
   4  -2  18        2.28        1.21      2.45 o 
   5  -2  18       33.22       29.03      7.13 o 
  -3  -1  18        4.31        6.58      2.95 o 
  -2  -1  18       16.33       24.73      4.30 o 
  -1  -1  18       11.29       11.91      2.88 o 
   0  -1  18        3.50        5.57      2.22 o 
   1  -1  18       79.87       75.79      4.05 o 
   2  -1  18        4.19        3.40      2.24 o 
   3  -1  18        7.63        8.71      2.01 o 
   4  -1  18       23.38       25.82      3.01 o 
   5  -1  18        7.01        7.46      1.91 o 
  -2   0  18        9.20       12.45      2.78 o 
  -1   0  18        4.71        6.73      1.29 o 
   0   0  18      152.62      161.77      6.03 o 
   1   0  18        0.66        1.60      1.42 o 
   2   0  18        2.38        1.80      1.89 o 
   3   0  18        0.26       -0.36      1.49 o 
   4   0  18        6.68        9.05      2.30 o 
   5   0  18        0.03        0.87      1.46 o 
   6   0  18        0.62        2.74      2.05 o 
  -5   1  18       21.38       21.33      3.63 o 
  -2   1  18       30.03       37.30      2.30 o 
  -1   1  18       10.07       11.26      1.44 o 
   0   1  18        1.07        2.15      3.22 o 
   1   1  18       78.83       88.59      4.38 o 
   2   1  18        2.14        1.92      1.51 o 
   3   1  18        3.62        7.87      2.03 o 
   4   1  18       34.36       29.43      3.07 o 
   5   1  18       19.66       23.92      3.69 o 
   6   1  18        2.87       -0.33      1.48 o 
   7   1  18        0.73        4.30      1.59 o 
  -5   2  18        6.63        6.15      1.92 o 
  -4   2  18       36.78       41.24      3.39 o 
  -3   2  18        0.82        3.25      2.41 o 
  -2   2  18        1.95        1.78      1.13 o 
  -1   2  18       13.51       15.16      1.67 o 
   0   2  18        0.67        2.44      1.40 o 
   1   2  18        0.06        0.12      1.37 o 
   2   2  18       23.75       28.21      2.83 o 
   3   2  18       88.22       97.99      7.32 o 
   4   2  18        1.14        2.17      1.57 o 
   5   2  18       14.58       20.28      2.76 o 
   6   2  18       33.42       45.00      3.73 o 
   7   2  18        9.03       10.67      2.79 o 
  -4   3  18        0.07        0.17      1.34 o 
  -3   3  18       41.57       47.72      5.57 o 
  -2   3  18        4.01        6.09      3.85 o 
  -1   3  18       87.55       80.89      3.16 o 
   0   3  18       31.55       29.49      2.18 o 
   1   3  18       22.86       22.70      2.06 o 
   2   3  18       69.76       62.27      3.77 o 
   3   3  18        0.46        0.15      1.89 o 
   4   3  18        0.73        1.23      1.86 o 
   5   3  18        4.03        2.01      1.54 o 
   6   3  18        2.46        2.09      2.07 o 
   7   3  18        0.49       -0.29      1.40 o 
  -4   4  18        9.08        6.34      2.43 o 
  -3   4  18       36.99       33.37      3.02 o 
  -2   4  18       24.18       24.09      4.37 o 
  -1   4  18       13.27       13.19      2.78 o 
   0   4  18       18.38       17.78      1.81 o 
   1   4  18        2.55        1.93      1.21 o 
   2   4  18        0.20       -0.49      0.99 o 
   3   4  18       14.58       17.18      2.50 o 
   4   4  18        0.60        2.36      1.84 o 
   5   4  18        1.06        1.30      1.36 o 
   6   4  18        7.01        9.32      2.14 o 
   7   4  18       14.58       14.10      2.41 o 
  -3   5  18       18.19       23.00      5.12 o 
  -2   5  18       74.70       86.72      6.92 o 
  -1   5  18        2.72        2.30      1.47 o 
   0   5  18        0.01       -0.07      1.05 o 
   1   5  18       33.36       37.53      3.15 o 
   2   5  18       23.23       27.26      2.21 o 
   3   5  18        2.59        3.89      1.77 o 
   4   5  18       12.99       19.36      2.61 o 
   5   5  18        0.69        3.16      1.79 o 
   6   5  18        2.39        4.14      2.25 o 
   7   5  18        0.21        0.79      1.42 o 
  -2   6  18        0.72        0.02      2.00 o 
  -1   6  18       14.47       18.36      3.21 o 
   0   6  18       47.66       53.03      4.79 o 
   1   6  18       72.95       69.60      3.11 o 
   2   6  18       52.19       53.75      2.89 o 
   3   6  18       71.65       79.67      3.56 o 
   4   6  18       19.78       22.89      3.19 o 
   5   6  18       12.41        8.76      2.02 o 
   6   6  18       24.06       29.77      4.20 o 
   7   6  18        7.14       11.28      3.44 o 
  -1   7  18        1.24        1.48      1.51 o 
   0   7  18        6.85        6.68      3.00 o 
   1   7  18        8.20        9.40      1.65 o 
   2   7  18       11.55       14.64      1.83 o 
   3   7  18        1.79        1.90      1.19 o 
   4   7  18        3.69        1.26      1.54 o 
   5   7  18       44.11       48.34      3.89 o 
   6   7  18       86.93       93.21      5.00 o 
   0   8  18       14.10       13.87      2.01 o 
   1   8  18       21.30       22.86      2.91 o 
   2   8  18       14.60       17.21      1.82 o 
   3   8  18        4.44        5.28      1.67 o 
   4   8  18        0.74        1.92      1.67 o 
   5   8  18       13.09       17.96      2.72 o 
  -2  -3  19        7.59       12.93      3.79 o 
  -1  -3  19       11.23        9.85      3.18 o 
   0  -3  19        0.54        1.48      1.96 o 
   1  -3  19       13.81        9.47      2.71 o 
  -3  -2  19       99.14      139.54      9.24 o 
  -2  -2  19        7.08        7.48      3.34 o 
  -1  -2  19        1.79        0.24      2.24 o 
   0  -2  19       15.09       12.91      3.02 o 
   1  -2  19        8.25        7.16      2.39 o 
   2  -2  19       23.89       28.38      4.05 o 
   3  -2  19        0.99        1.62      1.85 o 
  -2  -1  19       25.48       41.22      5.45 o 
   0  -1  19        1.75        4.03      2.22 o 
   1  -1  19       15.49       19.20      3.44 o 
   2  -1  19       17.12       13.66      3.30 o 
   3  -1  19       22.80       24.95      3.08 o 
   4  -1  19       22.74       25.09      2.96 o 
  -2   0  19        2.06        4.38      2.38 o 
  -1   0  19        2.60        2.69      2.17 o 
   0   0  19        0.09       -1.14      1.46 o 
   1   0  19       19.40       22.22      2.93 o 
   2   0  19        0.00        0.60      1.38 o 
   3   0  19       25.50       32.85      6.79 o 
   4   0  19        1.48        1.54      1.60 o 
   5   0  19        6.47        6.39      2.43 o 
  -2   1  19        1.12        3.47      1.07 o 
  -1   1  19        8.14        9.26      1.48 o 
   0   1  19        0.71        0.92      1.41 o 
   1   1  19        0.54        1.50      1.57 o 
   2   1  19       37.50       41.85      3.59 o 
   3   1  19       29.63       34.80      3.38 o 
   4   1  19        8.77       11.40      2.29 o 
   5   1  19       13.75       17.36      2.71 o 
  -2   2  19        3.56        2.78      1.18 o 
  -1   2  19       36.54       34.93      2.35 o 
   0   2  19       16.22       15.16      1.77 o 
   1   2  19        6.85        6.99      1.83 o 
   2   2  19       10.09        8.90      2.05 o 
   3   2  19        8.72        6.31      1.89 o 
   4   2  19       37.30       35.78      3.31 o 
   5   2  19        3.32        4.01      1.88 o 
   6   2  19       11.12       10.77      2.26 o 
  -3   3  19        1.56       -0.56      2.48 o 
  -1   3  19       71.01       66.75      3.12 o 
   0   3  19        0.47       -0.54      1.05 o 
   1   3  19        1.61        4.14      1.18 o 
   2   3  19        0.95        1.51      1.61 o 
   3   3  19        4.81        8.34      2.79 o 
   4   3  19       11.55       12.46      2.30 o 
   5   3  19        2.20        2.86      1.73 o 
   6   3  19        6.67        7.59      1.94 o 
  -3   4  19        1.18        6.45      3.09 o 
  -2   4  19       49.14       47.98      5.71 o 
  -1   4  19        2.42        4.97      1.40 o 
   0   4  19        0.43       -0.61      1.77 o 
   1   4  19        8.10        9.03      1.50 o 
   2   4  19        2.17        2.59      1.41 o 
   3   4  19        0.71       -0.30      1.41 o 
   4   4  19        4.32        3.31      1.78 o 
   5   4  19        0.02       -1.52      1.73 o 
   6   4  19       10.40       11.68      2.27 o 
  -2   5  19        0.22        2.10      2.46 o 
  -1   5  19       44.28       39.53      4.21 o 
   0   5  19        0.46       -1.61      1.08 o 
   1   5  19        2.56        1.89      1.25 o 
   2   5  19        1.97        1.81      1.69 o 
   3   5  19        0.70        1.79      1.52 o 
   4   5  19        1.62        0.87      1.45 o 
   5   5  19       13.60       19.04      2.71 o 
   6   5  19       12.64       11.17      2.31 o 
  -1   6  19        0.20       -2.64      2.32 o 
   0   6  19       57.57       64.20      3.34 o 
   1   6  19        0.76        1.06      1.15 o 
   2   6  19       17.21       15.65      1.87 o 
   3   6  19        0.56        1.91      1.60 o 
   4   6  19       69.85       83.04      4.67 o 
   5   6  19        7.23        9.51      2.18 o 
   6   6  19        0.41        0.14      1.53 o 
   0   7  19        8.90       11.41      2.99 o 
   1   7  19       34.98       42.01      2.84 o 
   2   7  19        6.80        5.04      1.29 o 
   3   7  19        0.48        0.50      1.09 o 
   4   7  19        1.01        2.92      1.75 o 
   5   7  19        9.95        9.08      2.11 o 
  -1  -1  20       36.36       34.81      4.82 o 
   0  -1  20        5.33        3.95      2.24 o 
   1  -1  20       13.08       16.47      3.56 o 
   2  -1  20        9.76        6.92      2.86 o 
  -2   0  20        2.36        1.75      2.22 o 
  -1   0  20        0.33       -0.79      1.97 o 
   0   0  20        0.02        0.28      2.06 o 
   1   0  20        0.40        0.11      3.07 o 
   2   0  20       18.44       24.43      2.94 o 
   3   0  20       13.33       18.15      2.93 o 
  -2   1  20       21.99       23.75      3.74 o 
  -1   1  20        8.35        9.24      1.52 o 
   0   1  20        2.71        1.86      1.64 o 
   1   1  20        2.47        4.13      1.82 o 
   2   1  20        1.49        2.23      1.83 o 
   3   1  20       31.02       33.28      3.37 o 
   4   1  20       30.77       38.16      3.50 o 
  -2   2  20       80.36       83.07      6.91 o 
  -1   2  20       12.72       12.20      2.71 o 
   0   2  20       29.87       31.44      2.42 o 
   1   2  20       13.43       14.13      2.38 o 
   2   2  20        3.41        4.55      1.78 o 
   3   2  20        5.15        6.32      2.03 o 
   4   2  20       12.18       13.96      2.37 o 
  -2   3  20       13.21       23.10      3.01 o 
  -1   3  20       12.70       16.17      2.04 o 
   0   3  20       42.13       46.66      2.78 o 
   1   3  20        0.23        1.58      1.65 o 
   2   3  20        3.04        2.97      1.64 o 
   3   3  20        8.19       10.92      2.25 o 
   4   3  20       18.19       18.65      2.67 o 
   5   3  20       23.78       26.09      2.98 o 
  -1   4  20        2.54        5.36      1.52 o 
   0   4  20        0.28        0.51      1.15 o 
   1   4  20        2.64        1.82      1.22 o 
   2   4  20        4.42        1.45      1.61 o 
   3   4  20        0.90        4.22      1.70 o 
   4   4  20        0.46        0.11      2.35 o 
   5   4  20       26.72       36.28      3.64 o 
   0   5  20       10.77       15.10      1.86 o 
   1   5  20       12.88        9.66      1.61 o 
   2   5  20        1.68        2.54      1.24 o 
   3   5  20        3.22        3.60      2.19 o 
   4   5  20        0.01       -0.25      1.89 o 
   1   6  20       45.36       51.23      3.01 o 
   2   6  20       11.89       12.73      1.76 o 
   3   6  20        1.45        0.25      1.38 o 
                                                 
