# Supplementary material for: 6,7-Diphenyl-5-thia-7-aza­spiro­[2.6]nonan-8-one
Source: Acta Crystallogr Sect E Struct Rep Online. 2013 Oct 19;69(Pt 11):o1659. doi: 10.1107/S1600536813027979 (PMC3884320; doi:10.1107/S1600536813027979)
Supplement: Supplementary file 3 [file e-69-o1659-Isup3.mol]

  ACD/Labs08161314172D

 22 25  0  0  0  0  0  0  0  0  1 V2000
    7.5441  -10.1436    0.0000 C   0  0  0  0  0  0  0  0  0  0  0  0
    7.7133   -9.4027    0.0000 N   0  0  0  0  0  0  0  0  0  0  0  0
    8.0180  -10.7378    0.0000 S   0  0  0  0  0  0  0  0  0  0  0  0
    8.3980   -9.0729    0.0000 C   0  0  0  0  0  0  0  0  0  0  0  0
    8.7780  -10.7378    0.0000 C   0  0  0  0  0  0  0  0  0  0  0  0
    9.2519  -10.1436    0.0000 C   0  0  0  0  0  0  0  0  0  0  0  0
    9.0827   -9.4027    0.0000 C   0  0  0  0  0  0  0  0  0  0  0  0
    8.3980   -8.3636    0.0000 O   0  0  0  0  0  0  0  0  0  0  0  0
    7.1191   -8.9288    0.0000 C   0  0  0  0  0  0  0  0  0  0  0  0
    6.4116   -9.2065    0.0000 C   0  0  0  0  0  0  0  0  0  0  0  0
    7.2323   -8.1773    0.0000 C   0  0  0  0  0  0  0  0  0  0  0  0
    5.8174   -8.7325    0.0000 C   0  0  0  0  0  0  0  0  0  0  0  0
    6.6382   -7.7034    0.0000 C   0  0  0  0  0  0  0  0  0  0  0  0
    5.9307   -7.9811    0.0000 C   0  0  0  0  0  0  0  0  0  0  0  0
    6.8032  -10.3127    0.0000 C   0  0  0  0  0  0  0  0  0  0  0  0
    6.5792  -11.0390    0.0000 C   0  0  0  0  0  0  0  0  0  0  0  0
    6.2862   -9.7556    0.0000 C   0  0  0  0  0  0  0  0  0  0  0  0
    5.8382  -11.2080    0.0000 C   0  0  0  0  0  0  0  0  0  0  0  0
    5.5453   -9.9247    0.0000 C   0  0  0  0  0  0  0  0  0  0  0  0
    5.3213  -10.6509    0.0000 C   0  0  0  0  0  0  0  0  0  0  0  0
    9.9813   -9.9560    0.0000 C   0  0  0  0  0  0  0  0  0  0  0  0
    9.7787  -10.6780    0.0000 C   0  0  0  0  0  0  0  0  0  0  0  0
  1  2  1  0  0  0  0
  1  3  1  0  0  0  0
  2  4  1  0  0  0  0
  3  5  1  0  0  0  0
  4  7  1  0  0  0  0
  5  6  1  0  0  0  0
  6  7  1  0  0  0  0
  4  8  2  0  0  0  0
 10  9  1  0  0  0  0
 11  9  2  0  0  0  0
 12 10  2  0  0  0  0
 13 11  1  0  0  0  0
 14 12  1  0  0  0  0
 14 13  2  0  0  0  0
  2  9  1  0  0  0  0
 16 15  1  0  0  0  0
 17 15  2  0  0  0  0
 18 16  2  0  0  0  0
 19 17  1  0  0  0  0
 20 18  1  0  0  0  0
 20 19  2  0  0  0  0
  1 15  1  0  0  0  0
  6 21  1  0  0  0  0
  6 22  1  0  0  0  0
 22 21  1  0  0  0  0
M  END
